# Supplementary material for: Integrating D–S evidence theory and multiple deep learning frameworks for time series prediction of air quality
Source: Sci Rep. 2025 Feb 18;15:5971. doi: 10.1038/s41598-025-87935-3 (PMC11836142; doi:10.1038/s41598-025-87935-3)
Supplement: Supplementary file 1 — Supplementary Information 1. [file 41598_2025_87935_MOESM1_ESM.csv]

日期	AQl	质量等级	PM2.5	PM10	NO2	so2	co	03_8h
2013-12-02	65	良	40	72	19	16	0.6	118
2013-12-03	60	良	36	64	16	8	0.9	112
2013-12-04	87	良	55	82	14	12	0.6	144
2013-12-05	85	良	60	87	17	13	1	142
2013-12-06	73	良	53	83	20	16	0.6	123
2013-12-07	108	轻度污染	82	113	38	19	1.2	128
2013-12-08	95	良	71	96	32	10	0.8	148
2013-12-09	100	良	75	103	19	11	1.1	124
2013-12-10	173	中度污染	131	167	27	17	1.2	107
2013-12-11	167	中度污染	127	166	18	19	1.5	99
2013-12-12	122	轻度污染	92	124	22	16	1.1	79
2013-12-13	98	良	73	94	28	9	1.4	35
2013-12-14	81	良	60	83	20	7	1	48
2013-12-15	26	优	18	23	20	5	1.1	45
2013-12-16	17	优	7	7	13	5	0.9	34
2013-12-17	18	优	11	18	13	6	0.8	33
2013-12-18	41	优	29	37	15	10	0.7	48
2013-12-19	34	优	22	34	14	8	0.8	53
2013-12-20	45	优	29	45	14	10	0.5	63
2013-12-21	64	良	46	66	16	16	1	59
2013-12-22	100	良	75	97	15	18	0.8	86
2013-12-23	100	良	75	97	16	18	1.1	90
2013-12-24	85	良	63	87	17	17	0.8	102
2013-12-25	81	良	60	82	17	17	1	102
2013-12-26	87	良	65	90	21	17	0.8	106
2013-12-27	116	轻度污染	88	115	18	24	1.2	111
2013-12-28	159	中度污染	121	149	19	31	1.2	111
2013-12-29	102	轻度污染	77	104	20	22	1.1	101
2013-12-30	79	良	58	87	30	18	0.8	102
2013-12-31	117	轻度污染	88	122	39	22	1.3	119
2014-01-01	150	轻度污染	115	150	65	17	1.4	129
2014-01-02	130	轻度污染	99	105	48	14	1.7	140
2014-01-03	66	良	48	71	27	6	0.9	89
2014-01-04	120	轻度污染	91	118	34	16	1.3	122
2014-01-05	152	中度污染	116	143	26	15	1.2	113
2014-01-06	95	良	71	108	16	6	1.2	102
2014-01-07	59	良	42	68	20	5	0.7	67
2014-01-08	44	优	25	44	14	4	0.8	36
2014-01-09	66	良	48	66	17	8	1.3	61
2014-01-10	54	良	34	58	16	6	1.1	65
2014-01-11	47	优	22	47	8	4	0.6	60
2014-01-12	68	良	50	72	8	9	1	112
2014-01-13	70	良	51	69	12	10	1.1	105
2014-01-14	90	良	67	82	16	14	1.2	65
2014-01-15	70	良	51	69	16	10	0.8	90
2014-01-16	52	良	29	54	9	6	0.8	100
2014-01-17	87	良	53	77	16	10	0.7	144
2014-01-18	111	轻度污染	84	111	31	14	1.1	127
2014-01-19	84	良	62	90	18	11	0.7	115
2014-01-20	90	良	67	97	15	11	1	147
2014-01-21	140	轻度污染	107	137	18	20	1	119
2014-01-22	70	良	48	90	13	13	0.6	121
2014-01-23	73	良	53	84	28	9	0.7	114
2014-01-24	51	良	27	52	21	5	0.8	75
2014-01-25	41	优	23	41	19	6	0.5	63
2014-01-26	49	优	31	49	13	6	1	89
2014-01-27	54	良	37	58	13	6	0.6	92
2014-01-28	50	优	26	51	10	4	0.8	67
2014-01-29	47	优	28	47	10	5	0.5	78
2014-01-30	49	优	30	49	10	7	0.8	81
2014-01-31	81	良	60	81	7	11	0.5	72
2014-02-01	37	优	25	37	8	5	0.4	56
2014-02-02	31	优	21	31	11	6	0.5	40
2014-02-03	32	优	21	32	16	4	0.4	36
2014-02-04	30	优	19	30	10	5	0.4	41
2014-02-05	29	优	16	29	8	3	0.8	52
2014-02-06	22	优	8	18	7	3	0.5	43
2014-02-07	22	优	11	22	9	3	0.4	16
2014-02-08	26	优	14	26	7	3	0.4	20
2014-02-09	33	优	23	30	14	4	0.9	15
2014-02-10	25	优	18	23	11	4	0.9	19
2014-02-11	56	良	39	45	12	5	1.2	28
2014-02-12	32	优	22	28	14	4	0.8	35
2014-02-13	26	优	19	21	13	5	1.1	23
2014-02-14	60	良	43	53	10	8	0.9	49
2014-02-15	53	良	38	52	19	6	1.1	53
2014-02-16	55	良	28	59	28	6	0.9	49
2014-02-17	34	优	19	34	21	6	1	49
2014-02-18	36	优	23	36	15	4	0.7	32
2014-02-19	21	优	15	17	14	5	1.2	28
2014-02-20	33	优	21	33	15	7	0.8	41
2014-02-21	53	良	18	55	16	5	0.5	69
2014-02-22	43	优	19	43	13	4	0.5	49
2014-02-23	48	优	23	48	13	4	0.5	55
2014-02-24	37	优	17	37	14	4	0.5	46
2014-02-25	32	优	12	32	13	4	0.7	36
2014-02-26	32	优	16	32	15	4	0.5	26
2014-02-27	34	优	16	34	13	4	0.7	32
2014-02-28	27	优	12	27	11	3	0.4	30
2014-03-01	34	优	12	34	19	5	0.5	28
2014-03-02	32	优	17	32	16	5	0.5	25
2014-03-03	32	优	15	32	13	3	0.7	18
2014-03-04	28	优	12	28	15	3	0.5	17
2014-03-05	52	良	33	53	36	4	1.1	26
2014-03-06	38	优	18	38	11	3	0.6	39
2014-03-07	36	优	15	36	12	3	0.8	40
2014-03-08	44	优	19	44	12	3	0.5	48
2014-03-09	26	优	17	26	22	4	0.9	37
2014-03-10	19	优	8	15	16	4	0.7	38
2014-03-11	36	优	13	36	14	4	0.9	42
2014-03-12	51	良	23	51	21	5	0.6	61
2014-03-13	40	优	25	40	22	4	1	32
2014-03-14	54	良	38	56	20	7	0.9	40
2014-03-15	57	良	37	64	17	7	1.1	49
2014-03-16	51	良	24	52	16	4	0.6	51
2014-03-17	52	良	26	54	13	4	0.8	44
2014-03-18	42	优	20	42	13	4	0.6	27
2014-03-19	40	优	19	40	12	4	0.8	38
2014-03-20	37	优	19	37	12	4	0.5	25
2014-03-21	56	良	38	62	16	9	1	32
2014-03-22	44	优	23	44	10	5	0.7	83
2014-03-23	40	优	16	39	9	4	0.7	80
2014-03-24	42	优	18	42	12	4	0.5	59
2014-03-25	43	优	17	43	10	3	0.5	38
2014-03-26	36	优	18	36	8	3	0.5	35
2014-03-27	33	优	15	33	10	4	0.7	27
2014-03-28	32	优	11	32	8	4	0.4	19
2014-03-29	33	优	13	33	13	4	0.8	22
2014-03-30	37	优	13	37	10	3	0.5	21
2014-03-31	33	优	15	33	12	5	0.8	35
2014-04-01	44	优	21	44	20	5	0.6	28
2014-04-02	45	优	17	45	18	5	1	37
2014-04-03	31	优	16	31	20	5	0.7	35
2014-04-04	49	优	16	26	9	5	0.9	97
2014-04-05	47	优	22	42	9	4	0.6	94
2014-04-06	31	优	17	31	11	4	0.9	60
2014-04-07	52	良	21	54	10	4	0.5	64
2014-04-08	53	良	21	57	15	4	0.8	59
2014-04-09	38	优	16	38	12	4	0.5	35
2014-04-10	30	优	14	30	9	3	0.8	23
2014-04-11	34	优	16	34	9	3	0.5	23
2014-04-12	32	优	16	32	8	3	0.8	18
2014-04-13	34	优	16	34	8	4	0.5	17
2014-04-14	35	优	18	35	9	4	0.7	14
2014-04-15	36	优	16	36	8	3	0.5	39
2014-04-16	34	优	15	34	10	3	0.8	39
2014-04-17	34	优	14	34	11	3	0.5	43
2014-04-18	35	优	16	35	10	4	0.8	38
2014-04-19	30	优	14	30	9	3	0.5	38
2014-04-20	28	优	13	28	11	3	0.7	30
2014-04-21	28	优	13	28	9	3	0.5	20
2014-04-22	30	优	14	30	9	3	0.7	18
2014-04-23	27	优	13	27	8	3	0.4	12
2014-04-24	27	优	13	27	7	3	0.6	23
2014-04-25	28	优	14	28	8	3	0.4	32
2014-04-26	27	优	13	27	7	3	0.7	29
2014-04-27	49	优	19	33	8	4	0.5	97
2014-04-28	48	优	17	32	9	7	1	95
2014-04-29	61	良	34	50	11	6	0.9	113
2014-04-30	43	优	22	36	13	4	1	86
2014-05-01	39	优	16	28	16	4	0.7	77
2014-05-02	32	优	10	21	9	3	0.9	64
2014-05-03	37	优	12	25	8	3	0.5	73
2014-05-04	27	优	9	21	12	5	0.8	54
2014-05-05	42	优	17	31	15	6	0.7	84
2014-05-06	43	优	17	33	9	3	0.9	85
2014-05-07	33	优	12	27	9	3	0.5	65
2014-05-08	31	优	12	31	17	4	0.8	37
2014-05-09	33	优	14	33	15	4	0.5	55
2014-05-10	30	优	14	30	11	4	0.7	53
2014-05-11	40	优	16	40	16	5	0.6	62
2014-05-12	41	优	17	41	17	5	0.8	72
2014-05-13	31	优	15	31	13	3	0.5	48
2014-05-14	32	优	14	32	11	4	0.7	50
2014-05-15	34	优	16	34	14	3	0.5	60
2014-05-16	35	优	16	35	18	4	0.8	50
2014-05-17	25	优	12	25	11	3	0.5	45
2014-05-18	25	优	9	23	10	3	0.6	49
2014-05-19	37	优	14	31	14	5	0.5	74
2014-05-20	34	优	12	31	13	4	0.7	68
2014-05-21	27	优	12	27	12	3	0.4	48
2014-05-22	30	优	13	30	10	3	0.7	42
2014-05-23	28	优	13	28	11	3	0.4	35
2014-05-24	29	优	11	29	13	4	0.7	40
2014-05-25	26	优	8	18	9	3	0.4	51
2014-05-26	26	优	10	24	12	5	0.7	52
2014-05-27	29	优	15	28	14	6	0.5	58
2014-05-28	38	优	19	38	16	8	0.9	69
2014-05-29	32	优	15	31	19	5	0.5	63
2014-05-30	26	优	11	26	13	4	0.8	52
2014-05-31	25	优	11	25	11	4	0.5	49
2014-06-01	28	优	11	24	9	5	0.9	56
2014-06-02	37	优	13	26	10	6	0.5	73
2014-06-03	37	优	13	25	10	4	0.8	73
2014-06-04	33	优	13	30	14	4	0.5	66
2014-06-05	33	优	11	28	10	4	0.9	65
2014-06-06	30	优	12	26	13	4	0.5	59
2014-06-07	28	优	10	26	15	5	0.8	56
2014-06-08	27	优	14	27	17	5	0.5	54
2014-06-09	32	优	13	32	22	7	0.9	60
2014-06-10	31	优	16	31	17	5	0.5	57
2014-06-11	23	优	10	23	18	4	0.5	30
2014-06-12	34	优	14	34	7	3	0.5	66
2014-06-13	57	良	26	55	13	6	0.8	108
2014-06-14	78	良	38	64	18	9	0.6	134
2014-06-15	41	优	24	41	14	5	0.5	73
2014-06-16	39	优	15	35	20	8	0.5	78
2014-06-17	29	优	11	28	20	4	0.8	57
2014-06-18	28	优	10	26	18	7	0.5	56
2014-06-19	35	优	13	35	20	5	0.8	53
2014-06-20	35	优	15	35	18	6	0.5	46
2014-06-21	44	优	17	44	16	6	0.8	48
2014-06-22	27	优	13	27	17	5	0.5	40
2014-06-23	26	优	10	21	16	6	0.8	51
2014-06-24	28	优	11	25	21	5	0.6	55
2014-06-25	30	优	12	30	18	4	0.7	32
2014-06-26	35	优	14	32	14	5	0.4	70
2014-06-27	26	优	10	26	12	4	0.7	45
2014-06-28	26	优	10	26	9	3	0.4	41
2014-06-29	18	优	10	18	8	3	0.6	28
2014-06-30	14	优	6	14	8	3	0.4	25
2014-07-01	21	优	8	21	12	4	7	31
2014-07-02	28	优	9	28	14	3	0.4	36
2014-07-03	26	优	11	26	10	4	7	45
2014-07-04	26	优	11	25	9	4	0.4	51
2014-07-05	27	优	11	27	11	3	0.7	51
2014-07-06	28	优	11	28	10	4	0.4	51
2014-07-07	35	优	16	35	18	7	0.8	65
2014-07-08	34	优	15	34	19	8	0.5	58
2014-07-09	26	优	11	26	13	5	0.8	47
2014-07-10	26	优	10	26	13	6	0.5	43
2014-07-11	23	优	9	22	18	5	7	45
2014-07-12	21	优	8	19	13	4	0.4	42
2014-07-13	22	优	8	22	11	4	0.6	30
2014-07-14	18	优	7	18	10	3	3	24
2014-07-15	20	优	7	20	10	3	0.4	25
2014-07-16	21	优	9	21	14	5	0.4	25
2014-07-17	20	优	9	20	10	3	0.6	21
2014-07-18	25	优	8	25	6	5	0.4	25
2014-07-19	20	优	14	17	14	3	0.8	22
2014-07-20	25	优	6	25	21	2	0.5	21
2014-07-21	27	优	10	27	15	4	0.7	43
2014-07-22	32	优	14	30	18	6	0.4	63
2014-07-23	29	优	13	29	13	6	0.7	39
2014-07-24	30	优	10	30	18	8	0.4	42
2014-07-25	38	优	16	38	21	8	0.9	48
2014-07-26	31	优	13	31	17	5	0.5	38
2014-07-27	24	优	10	20	14	5	0.8	47
2014-07-28	24	优	10	18	14	6	0.5	47
2014-07-29	21	优	10	21	13	5	0.7	40
2014-07-30	19	优	9	19	11	5	0.4	38
2014-07-31	24	优	10	24	15	7	0.8	45
2014-08-01	29	优	12	29	15	5	0.5	41
2014-08-02	30	优	12	30	18	5	0.8	34
2014-08-03	36	优	14	36	18	6	0.5	48
2014-08-04	37	优	16	37	24	6	0.8	47
2014-08-05	31	优	11	31	21	5	0.5	48
2014-08-06	30	优	10	30	21	5	0.7	35
2014-08-07	24	优	11	24	17	4	0.5	29
2014-08-08	25	优	11	25	17	5	0.8	34
2014-08-09	26	优	13	26	15	6	0.4	30
2014-08-10	26	优	10	26	13	4	0.7	36
2014-08-11	28	优	12	28	15	4	0.4	30
2014-08-12	36	优	13	36	17	5	0.7	36
2014-08-13	29	优	11	29	17	3	0.4	22
2014-08-14	30	优	10	30	20	6	0.8	24
2014-08-15	25	优	12	25	14	5	0.5	47
2014-08-16	30	优	11	30	12	5	0.7	48
2014-08-17	34	优	14	34	12	5	0.5	44
2014-08-18	33	优	15	33	12	5	0.7	49
2014-08-19	30	优	14	30	12	5	0.5	35
2014-08-20	19	优	9	19	14	4	0.4	33
2014-08-21	22	优	10	22	12	4	0.5	41
2014-08-22	23	优	11	23	17	5	0.7	40
2014-08-23	20	优	9	20	13	5	0.4	39
2014-08-24	21	优	13	21	10	4	0.7	24
2014-08-25	18	优	11	18	9	4	0.4	18
2014-08-26	14	优	8	14	10	3	0.7	18
2014-08-27	13	优	8	13	8	3	0.4	13
2014-08-28	13	优	6	13	8	3	0.6	19
2014-08-29	15	优	6	15	8	3	0.4	18
2014-08-30	17	优	7	17	9	4	0.6	28
2014-08-31	13	优	6	13	9	3	0.4	26
2014-09-01	14	优	6	14	10	3	0.6	19
2014-09-02	16	优	6	16	10	3	0.4	26
2014-09-03	21	优	9	21	13	4	0.6	35
2014-09-04	27	优	12	27	17	5	0.4	44
2014-09-05	29	优	13	29	13	5	0.7	55
2014-09-06	27	优	14	27	12	4	0.5	36
2014-09-07	28	优	14	28	19	5	0.8	42
2014-09-08	25	优	10	17	12	4	0.4	50
2014-09-09	27	优	13	27	12	5	0.7	45
2014-09-10	22	优	10	22	12	4	0.4	35
2014-09-11	25	优	12	25	15	5	0.7	24
2014-09-12	29	优	12	29	17	6	0.5	46
2014-09-13	31	优	15	31	19	6	0.7	47
2014-09-14	26	优	12	26	14	5	0.5	44
2014-09-15	26	优	12	25	13	5	0.7	52
2014-09-16	26	优	12	24	6	3	0.5	52
2014-09-17	23	优	12	23	12	3	0.8	31
2014-09-18	29	优	10	29	11	3	0.5	29
2014-09-19	31	优	16	31	13	5	0.8	41
2014-09-20	27	优	14	27	13	4	0.5	53
2014-09-21	37	优	21	36	12	7	1.1	74
2014-09-22	48	优	29	43	12	6	0.7	96
2014-09-23	58	良	41	65	20	8	1	95
2014-09-24	66	良	48	75	20	9	0.7	106
2014-09-25	54	良	36	57	18	4	0.9	103
2014-09-26	38	优	23	38	16	5	0.6	64
2014-09-27	26	优	12	26	17	4	0.7	43
2014-09-28	23	优	11	23	14	4	0.4	38
2014-09-29	20	优	10	20	14	4	0.7	34
2014-09-30	24	优	8	24	18	5	0.5	35
2014-10-01	39	优	19	35	17	6	0.5	78
2014-10-02	39	优	20	33	14	5	0.5	78
2014-10-03	43	优	25	43	17	5	0.9	82
2014-10-04	47	优	30	47	20	6	0.7	84
2014-10-05	49	优	28	49	12	5	0.9	98
2014-10-06	80	良	37	73	14	9	0.6	136
2014-10-07	82	良	48	89	12	8	0.8	138
2014-10-08	88	良	59	94	13	10	0.7	145
2014-10-09	94	良	70	105	23	10	1	135
2014-10-10	81	良	60	90	25	9	0.8	120
2014-10-11	68	良	49	84	33	11	1	121
2014-10-12	78	良	57	88	19	12	0.7	131
2014-10-13	73	良	53	79	18	8	0.9	128
2014-10-14	83	良	62	94	16	9	0.7	132
2014-10-15	104	轻度污染	78	108	16	10	1.1	163
2014-10-16	94	良	46	72	15	5	0.6	153
2014-10-17	53	良	28	56	12	5	0.8	104
2014-10-18	58	良	31	55	12	5	0.5	109
2014-10-19	45	优	25	45	19	4	0.8	75
2014-10-20	35	优	15	35	20	4	0.5	42
2014-10-21	34	优	17	34	22	6	0.8	50
2014-10-22	55	良	29	49	19	7	0.6	106
2014-10-23	83	良	37	54	13	6	1	140
2014-10-24	36	优	16	33	15	4	0.5	72
2014-10-25	35	优	12	24	12	4	0.8	70
2014-10-26	31	优	8	15	18	4	0.5	62
2014-10-27	50	优	22	43	17	4	0.9	99
2014-10-28	48	优	19	38	12	3	0.5	96
2014-10-29	38	优	17	38	13	3	0.4	58
2014-10-30	36	优	16	36	16	4	0.4	45
2014-10-31	38	优	16	38	14	4	0.7	39
2014-11-01	34	优	15	34	15	4	0.5	46
2014-11-02	50	优	30	50	17	5	0.8	90
2014-11-03	45	优	30	45	17	8	1	68
2014-11-04	56	良	39	62	18	7	1.2	76
2014-11-05	44	优	23	44	19	4	0.6	72
2014-11-06	32	优	13	32	16	4	0.8	51
2014-11-07	33	优	13	33	17	4	0.5	57
2014-11-08	27	优	11	23	15	4	0.9	53
2014-11-09	30	优	14	30	18	4	0.7	57
2014-11-10	31	优	13	31	18	4	0.8	56
2014-11-11	34	优	13	34	14	4	0.5	55
2014-11-12	38	优	25	38	19	6	1.1	56
2014-11-13	36	优	19	33	15	7	0.9	72
2014-11-14	63	良	46	70	16	10	1.1	107
2014-11-15	48	优	22	36	12	5	0.6	95
2014-11-16	90	良	35	60	12	9	0.9	148
2014-11-17	90	良	48	70	13	9	0.8	148
2014-11-18	67	良	49	69	12	8	1	86
2014-11-19	69	良	50	76	15	9	0.7	91
2014-11-20	69	良	50	77	16	8	1	111
2014-11-21	47	优	22	41	25	4	0.6	93
2014-11-22	35	优	16	35	14	4	0.5	57
2014-11-23	30	优	14	30	16	4	0.5	47
2014-11-24	31	优	12	31	13	4	0.7	42
2014-11-25	28	优	13	28	14	4	0.5	37
2014-11-26	25	优	11	25	15	3	0.8	38
2014-11-27	32	优	15	32	13	3	0.5	40
2014-11-28	35	优	15	35	12	3	0.8	41
2014-11-29	33	优	13	33	13	3	0.5	30
2014-11-30	25	优	9	25	10	3	0.6	25
2014-12-01	32	优	14	32	15	5	0.9	34
2014-12-02	21	优	14	21	13	4	1.5	27
2014-12-03	25	优	13	25	19	3	0.6	41
2014-12-04	16	优	7	10	13	3	1	32
2014-12-05	19	优	11	19	15	5	0.6	37
2014-12-06	43	优	22	43	22	6	0.9	44
2014-12-07	31	优	21	31	17	4	0.7	40
2014-12-08	29	优	18	29	11	4	0.8	40
2014-12-09	55	良	33	59	12	7	0.7	65
2014-12-10	61	良	44	70	13	15	1	102
2014-12-11	93	良	69	93	11	12	0.9	99
2014-12-12	61	良	44	63	9	10	1	88
2014-12-13	66	良	45	83	9	13	0.8	75
2014-12-14	71	良	46	92	11	11	1	96
2014-12-15	60	良	35	70	14	6	0.7	80
2014-12-16	89	良	66	102	10	15	1.1	81
2014-12-17	66	良	38	82	8	17	0.6	91
2014-12-18	59	良	32	68	17	12	0.6	61
2014-12-19	40	优	28	37	11	5	0.6	60
2014-12-20	63	良	45	70	14	15	0.8	100
2014-12-21	66	良	42	66	12	11	0.6	119
2014-12-22	70	良	51	81	8	15	0.9	108
2014-12-23	71	良	52	80	14	9	0.7	98
2014-12-24	63	良	45	67	15	7	0.9	60
2014-12-25	58	良	41	61	16	7	0.7	53
2014-12-26	25	优	15	22	7	2	0.9	49
2014-12-27	30	优	19	30	10	3	0.6	40
2014-12-28	46	优	32	39	12	5	1.3	43
2014-12-29	58	良	41	54	9	8	0.8	86
2014-12-30	57	良	41	58	24	6	1	106
2014-12-31	93	良	56	79	16	10	0.8	151
2015-01-01	78	良	57	73	21	10	0.7	115
2015-01-02	65	良	45	79	8	8	0.7	113
2015-01-03	51	良	24	52	6	4	0.8	94
2015-01-04	50	优	23	51	21	4	0.6	62
2015-01-05	33	优	17	33	15	4	0.8	33
2015-01-06	30	优	13	30	12	3	0.5	32
2015-01-07	55	良	39	53	12	6	1	64
2015-01-08	60	良	43	62	10	9	1.4	86
2015-01-09	67	良	48	73	10	11	1.2	92
2015-01-10	78	良	57	86	9	12	0.9	98
2015-01-11	73	良	53	76	12	9	1	93
2015-01-12	38	优	26	28	9	4	0.7	56
2015-01-13	33	优	15	24	8	6	1	66
2015-01-14	41	优	24	41	17	6	0.7	68
2015-01-15	56	良	38	61	31	9	1.1	94
2015-01-16	50	优	34	48	14	8	0.6	100
2015-01-17	71	良	52	73	22	10	1	101
2015-01-18	75	良	55	80	6	9	0.7	103
2015-01-19	91	良	68	92	11	13	1.1	108
2015-01-20	81	良	60	92	24	7	0.9	99
2015-01-21	61	良	41	72	14	7	0.9	94
2015-01-22	112	轻度污染	85	112	28	12	1	117
2015-01-23	65	良	47	68	15	5	0.7	110
2015-01-24	52	良	26	53	14	4	0.6	63
2015-01-25	47	优	29	47	10	3	0.8	45
2015-01-26	47	优	27	47	8	3	0.6	42
2015-01-27	41	优	26	41	8	4	0.8	47
2015-01-28	39	优	22	39	10	3	0.6	40
2015-01-29	40	优	18	40	7	3	0.8	43
2015-01-30	46	优	28	46	9	6	0.6	82
2015-01-31	62	良	45	64	10	7	1.1	78
2015-02-01	59	良	42	66	15	7	0.8	59
2015-02-02	59	良	40	67	10	6	1	60
2015-02-03	46	优	26	46	7	4	0.5	54
2015-02-04	66	良	48	66	8	7	1	107
2015-02-05	73	良	53	66	10	6	1.2	93
2015-02-06	90	良	67	72	8	5	1.2	48
2015-02-07	96	良	72	90	9	8	1	69
2015-02-08	85	良	63	83	7	8	1.2	94
2015-02-09	78	良	57	84	7	9	0.8	98
2015-02-10	65	良	47	74	8	6	0.9	81
2015-02-11	54	良	37	57	8	5	0.6	75
2015-02-12	147	轻度污染	113	129	8	9	1.3	84
2015-02-13	89	良	66	81	6	6	0.9	96
2015-02-14	52	良	27	53	9	4	0.7	83
2015-02-15	44	优	27	44	8	4	0.6	40
2015-02-16	42	优	29	42	8	4	0.8	40
2015-02-17	49	优	34	47	7	4	0.6	45
2015-02-18	53	良	37	56	4	5	0.8	55
2015-02-19	72	良	48	94	4	6	0.7	55
2015-02-20	55	良	30	60	4	5	0.9	50
2015-02-21	40	优	24	40	6	4	0.5	31
2015-02-22	28	优	15	28	9	4	0.7	25
2015-02-23	22	优	13	22	5	4	0.4	33
2015-02-24	23	优	12	23	5	4	0.6	28
2015-02-25	25	优	13	25	4	3	0.5	41
2015-02-26	25	优	11	25	6	4	0.4	32
2015-02-27	23	优	12	23	5	4	0.4	25
2015-02-28	23	优	13	23	6	4	0.6	26
2015-03-01	31	优	17	31	7	4	0.6	33
2015-03-02	31	优	15	31	9	4	0.9	42
2015-03-03	32	优	16	32	11	4	0.5	35
2015-03-04	45	优	24	45	12	4	0.9	19
2015-03-05	27	优	12	27	7	4	0.4	29
2015-03-06	30	优	19	30	11	4	0.7	30
2015-03-07	35	优	17	35	13	4	0.5	38
2015-03-08	25	优	12	25	8	4	0.7	32
2015-03-09	29	优	15	29	8	4	0.5	40
2015-03-10	35	优	16	35	7	3	0.8	45
2015-03-11	35	优	15	35	9	3	0.5	48
2015-03-12	18	优	10	18	17	5	0.8	27
2015-03-13	30	优	13	30	14	4	0.6	42
2015-03-14	36	优	17	36	10	4	0.7	37
2015-03-15	34	优	17	34	11	8	0.5	36
2015-03-16	35	优	15	35	10	4	0.8	35
2015-03-17	36	优	15	36	10	4	0.5	36
2015-03-18	37	优	16	37	11	4	0.7	45
2015-03-19	38	优	18	38	12	4	0.5	48
2015-03-20	29	优	13	29	11	5	0.7	33
2015-03-21	27	优	14	27	10	3	0.4	22
2015-03-22	44	优	29	44	11	4	0.8	79
2015-03-23	51	良	28	52	8	4	0.7	79
2015-03-24	51	良	27	52	7	4	0.9	85
2015-03-25	42	优	19	42	7	4	0.5	73
2015-03-26	33	优	12	28	8	3	0.7	66
2015-03-27	45	优	21	38	7	3	0.5	87
2015-03-28	38	优	19	30	9	4	0.8	75
2015-03-29	32	优	14	28	14	4	0.5	64
2015-03-30	27	优	11	27	9	3	0.7	29
2015-03-31	31	优	13	31	9	5	0.5	36
2015-04-01	33	优	15	33	10	4	0.6	39
2015-04-02	36	优	14	36	12	5	0.4	42
2015-04-03	39	优	18	39	11	4	0.7	46
2015-04-04	41	优	21	41	8	4	0.5	42
2015-04-05	24	优	12	24	6	4	0.6	27
2015-04-06	25	优	11	25	8	3	0.4	27
2015-04-07	22	优	12	22	8	3	0.6	23
2015-04-08	34	优	22	34	11	4	0.8	24
2015-04-09	23	优	14	23	13	2	0.9	34
2015-04-10	27	优	19	26	20	3	0.8	32
2015-04-11	16	优	8	13	14	2	1	32
2015-04-12	29	优	14	24	13	3	0.8	58
2015-04-13	62	良	36	56	33	7	1.2	114
2015-04-14	76	良	47	78	19	10	0.8	131
2015-04-15	56	良	29	62	19	6	0.8	101
2015-04-16	42	优	19	40	16	5	0.6	83
2015-04-17	39	优	17	39	14	4	0.7	54
2015-04-18	51	良	27	52	15	3	0.6	49
2015-04-19	58	良	34	66	17	4	0.7	73
2015-04-20	52	良	33	55	18	5	0.6	66
2015-04-21	46	优	28	46	11	5	1.3	78
2015-04-22	38	优	14	30	8	2	0.8	76
2015-04-23	44	优	13	29	9	2	0.8	87
2015-04-24	45	优	17	43	10	3	0.5	90
2015-04-25	47	优	21	42	9	4	0.8	93
2015-04-26	50	优	30	50	9	3	0.6	93
2015-04-27	40	优	20	40	10	2	0.7	73
2015-04-28	35	优	16	35	13	3	0.5	56
2015-04-29	37	优	18	37	16	5	0.8	54
2015-04-30	31	优	14	31	15	3	0.5	53
2015-05-01	25	优	11	25	10	3	0.6	38
2015-05-02	25	优	12	25	12	3	0.5	46
2015-05-03	33	优	15	33	13	4	0.8	53
2015-05-04	32	优	15	32	13	4	0.5	61
2015-05-05	36	优	17	36	13	5	0.7	56
2015-05-06	32	优	15	32	10	3	0.4	37
2015-05-07	34	优	16	34	10	3	0.6	39
2015-05-08	43	优	16	43	18	2	0.5	36
2015-05-09	30	优	16	30	9	4	0.7	57
2015-05-10	28	优	12	28	13	3	0.5	56
2015-05-11	25	优	12	25	13	3	0.6	39
2015-05-12	27	优	15	27	10	3	0.5	53
2015-05-13	25	优	9	20	10	3	0.6	49
2015-05-14	21	优	11	21	8	3	0.4	28
2015-05-15	24	优	13	24	10	3	0.6	30
2015-05-16	28	优	11	24	13	3	0.4	55
2015-05-17	30	优	11	30	21	3	0.7	53
2015-05-18	29	优	11	29	13	3	0.5	43
2015-05-19	28	优	12	27	13	3	0.6	56
2015-05-20	29	优	12	29	16	4	0.5	54
2015-05-21	38	优	17	38	19	5	0.7	65
2015-05-22	29	优	10	25	17	4	0.5	58
2015-05-23	33	优	13	33	15	4	0.6	59
2015-05-24	37	优	16	37	25	5	0.6	73
2015-05-25	33	优	12	33	21	4	0.7	53
2015-05-26	31	优	13	31	14	3	0.5	47
2015-05-27	32	优	14	32	14	4	0.7	52
2015-05-28	32	优	15	32	15	4	0.5	54
2015-05-29	33	优	15	33	15	3	0.6	56
2015-05-30	32	优	14	32	14	3	0.5	61
2015-05-31	46	优	13	33	14	4	0.6	92
2015-06-01	33	优	13	33	13	4	0.5	62
2015-06-02	29	优	10	29	10	4	0.5	51
2015-06-03	28	优	11	28	13	4	0.4	46
2015-06-04	34	优	15	30	15	5	0.6	68
2015-06-05	30	优	14	30	16	5	0.4	56
2015-06-06	33	优	12	28	15	4	0.6	65
2015-06-07	28	优	8	28	11	3	0.4	40
2015-06-08	22	优	7	19	14	3	0.6	44
2015-06-09	25	优	9	25	14	4	0.5	49
2015-06-10	26	优	11	26	12	3	0.6	46
2015-06-11	26	优	11	26	12	6	0.5	46
2015-06-12	35	优	11	29	17	4	0.7	70
2015-06-13	26	优	10	26	14	4	0.5	39
2015-06-14	19	优	8	19	10	4	0.6	34
2015-06-15	19	优	6	19	9	4	0.4	29
2015-06-16	18	优	7	18	9	4	0.6	34
2015-06-17	21	优	6	17	10	3	0.4	41
2015-06-18	27	优	7	20	12	4	0.6	54
2015-06-19	22	优	8	17	10	5	0.4	44
2015-06-20	18	优	7	17	10	4	0.6	36
2015-06-21	18	优	4	13	9	3	3	36
2015-06-22	22	优	4	18	8	3	0.5	43
2015-06-23	21	优	5	16	8	3	0.4	41
2015-06-24	20	优	6	20	10	4	0.5	32
2015-06-25	31	优	11	27	12	4	0.4	62
2015-06-26	37	优	11	29	17	5	0.6	74
2015-06-27	34	优	12	28	16	5	0.4	68
2015-06-28	38	优	12	29	15	5	0.6	76
2015-06-29	42	优	14	33	16	7	0.5	84
2015-06-30	39	优	17	38	18	9	0.7	78
2015-07-01	41	优	17	41	19	8	0.5	70
2015-07-02	44	优	20	44	19	11	0.7	86
2015-07-03	51	良	20	51	18	8	0.6	92
2015-07-04	50	优	20	51	17	6	0.7	93
2015-07-05	40	优	19	40	17	7	0.6	79
2015-07-06	38	优	20	30	12	6	0.8	75
2015-07-07	40	优	21	36	10	7	0.6	80
2015-07-08	54	良	23	37	9	7	0.7	105
2015-07-09	47	优	29	47	9	8	0.6	92
2015-07-10	55	良	39	53	8	6	0.8	66
2015-07-11	38	优	24	38	11	6	0.7	57
2015-07-12	31	优	20	31	9	5	0.8	48
2015-07-13	22	优	14	22	7	5	0.6	42
2015-07-14	27	优	12	27	14	7	0.7	54
2015-07-15	30	优	14	30	14	11	0.5	58
2015-07-16	34	优	12	34	16	6	0.7	61
2015-07-17	29	优	9	29	16	9	0.4	55
2015-07-18	24	优	9	24	16	6	0.5	45
2015-07-19	40	优	11	19	13	4	0.4	80
2015-07-20	40	优	10	16	16	4	0.6	79
2015-07-21	25	优	8	25	16	5	0.5	34
2015-07-22	25	优	10	25	13	4	0.6	50
2015-07-23	26	优	10	26	16	6	0.4	48
2015-07-24	31	优	11	31	16	6	0.6	54
2015-07-25	28	优	10	28	18	6	0.4	52
2015-07-26	24	优	10	24	14	6	0.5	48
2015-07-27	22	优	8	22	14	5	0.4	40
2015-07-28	25	优	8	25	15	6	0.6	42
2015-07-29	24	优	7	22	17	6	0.5	47
2015-07-30	28	优	8	21	20	6	0.6	56
2015-07-31	28	优	9	22	20	6	0.5	56
2015-08-01	28	优	9	21	13	5	0.6	55
2015-08-02	26	优	8	22	12	4	0.4	51
2015-08-03	23	优	10	23	12	4	0.5	43
2015-08-04	24	优	10	24	12	4	0.5	42
2015-08-05	42	优	10	26	12	4	0.5	83
2015-08-06	36	优	10	25	12	5	0.4	71
2015-08-07	34	优	12	28	16	7	0.6	68
2015-08-08	36	优	16	36	16	6	0.5	71
2015-08-09	42	优	21	42	18	8	0.6	84
2015-08-10	46	优	24	46	21	8	0.6	76
2015-08-11	54	良	21	38	14	9	0.7	104
2015-08-12	40	优	15	34	21	9	0.6	80
2015-08-13	35	优	10	30	18	12	0.5	69
2015-08-14	37	优	13	33	21	7	0.5	73
2015-08-15	32	优	12	32	16	5	0.6	58
2015-08-16	37	优	10	28	15	5	0.5	74
2015-08-17	35	优	14	34	17	5	0.8	70
2015-08-18	44	优	12	31	12	5	0.6	87
2015-08-19	38	优	12	26	11	6	0.6	76
2015-08-20	34	优	12	28	15	6	0.5	68
2015-08-21	44	优	14	31	15	6	0.7	88
2015-08-22	60	良	23	45	17	8	0.7	111
2015-08-23	57	良	34	51	18	8	0.8	108
2015-08-24	69	良	46	62	18	9	0.7	122
2015-08-25	75	良	50	71	18	10	0.8	130
2015-08-26	45	优	27	42	17	5	0.6	90
2015-08-27	42	优	14	31	18	7	0.7	84
2015-08-28	36	优	11	26	21	5	0.6	72
2015-08-29	38	优	14	28	23	5	0.7	75
2015-08-30	29	优	13	29	22	8	0.6	50
2015-08-31	25	优	12	24	17	5	0.7	49
2015-09-01	30	优	10	22	17	6	0.5	60
2015-09-02	24	优	10	24	15	5	0.7	44
2015-09-03	29	优	10	29	17	4	0.7	46
2015-09-04	28	优	12	28	13	5	0.6	54
2015-09-05	35	优	16	30	12	5	0.5	69
2015-09-06	39	优	16	34	15	6	0.6	78
2015-09-07	45	优	18	42	20	7	0.6	90
2015-09-08	31	优	12	30	9	10	0.6	62
2015-09-09	41	优	10	24	7	3	0.5	81
2015-09-10	49	优	13	32	6	4	0.6	98
2015-09-11	44	优	13	32	6	4	0.4	88
2015-09-12	46	优	17	34	6	4	0.6	91
2015-09-13	80	良	32	54	6	6	0.5	136
2015-09-14	70	良	26	49	5	5	0.7	124
2015-09-15	38	优	7	16	6	3	0.5	76
2015-09-16	24	优	5	15	8	3	0.7	48
2015-09-17	21	优	10	21	13	2	0.7	40
2015-09-18	21	优	9	20	16	4	0.8	42
2015-09-19	31	优	12	29	22	5	0.7	61
2015-09-20	31	优	15	29	13	8	0.7	61
2015-09-21	28	优	14	28	17	6	0.5	49
2015-09-22	27	优	13	27	10	4	0.7	50
2015-09-23	29	优	17	29	10	4	0.5	48
2015-09-24	38	优	17	32	13	6	0.7	76
2015-09-25	42	优	20	40	21	7	0.6	84
2015-09-26	47	优	17	34	15	6	0.6	93
2015-09-27	45	优	17	28	10	6	0.5	90
2015-09-28	59	良	25	38	13	6	0.8	110
2015-09-29	56	良	39	62	20	8	0.8	101
2015-09-30	71	良	42	69	20	8	0.9	125
2015-10-01	37	优	18	32	13	4	0.6	74
2015-10-02	57	良	24	38	12	7	0.8	108
2015-10-03	57	良	24	38	6	5	0.6	108
2015-10-04	35	优	16	30	6	4	0.6	69
2015-10-05	29	优	13	23	9	4	0.6	58
2015-10-06	23	优	8	20	18	3	0.6	46
2015-10-07	34	优	13	27	16	4	0.6	68
2015-10-08	50	优	15	32	20	7	0.8	100
2015-10-09	54	良	22	40	15	6	0.7	104
2015-10-10	70	良	22	35	9	5	0.9	124
2015-10-11	38	优	7	13	6	4	0.5	76
2015-10-12	49	优	16	34	8	6	0.6	98
2015-10-13	93	良	36	61	9	8	0.6	151
2015-10-14	94	良	39	66	8	6	0.8	152
2015-10-15	117	轻度污染	60	89	19	8	0.8	178
2015-10-16	109	轻度污染	82	114	35	12	1.2	168
2015-10-17	140	轻度污染	85	116	35	13	1.1	204
2015-10-18	120	轻度污染	70	106	32	13	1	181
2015-10-19	94	良	63	94	32	12	0.8	152
2015-10-20	100	良	68	104	32	14	1	160
2015-10-21	97	良	72	106	29	12	0.9	148
2015-10-22	97	良	49	74	25	11	0.8	156
2015-10-23	90	良	57	85	37	11	0.8	147
2015-10-24	87	良	42	63	18	7	0.7	144
2015-10-25	65	良	20	35	11	4	0.5	117
2015-10-26	31	优	12	26	10	4	0.6	62
2015-10-27	40	优	19	40	20	5	0.5	64
2015-10-28	32	优	15	32	11	4	0.6	58
2015-10-29	36	优	19	36	12	4	0.5	66
2015-10-30	37	优	18	37	10	3	0.6	66
2015-10-31	41	优	19	41	6	4	0.4	74
2015-11-01	42	优	22	40	8	5	1	84
2015-11-02	48	优	15	29	10	5	0.8	95
2015-11-03	85	良	32	54	9	6	0.8	142
2015-11-04	61	良	34	54	6	4	0.9	113
2015-11-05	45	优	20	36	8	3	0.6	90
2015-11-06	33	优	15	33	9	3	0.5	57
2015-11-07	29	优	13	29	10	4	0.6	58
2015-11-08	27	优	10	26	8	3	0.4	53
2015-11-09	24	优	9	23	8	4	0.5	48
2015-11-10	35	优	14	31	7	3	0.5	69
2015-11-11	34	优	12	33	9	3	0.8	68
2015-11-12	34	优	13	34	10	3	0.5	56
2015-11-13	30	优	12	30	13	6	0.6	60
2015-11-14	24	优	11	24	14	4	0.5	46
2015-11-15	25	优	10	24	12	4	0.6	50
2015-11-16	27	优	10	23	10	4	0.5	53
2015-11-17	35	优	11	26	10	5	0.6	70
2015-11-18	26	优	10	23	11	6	0.5	51
2015-11-19	27	优	8	22	10	4	0.6	54
2015-11-20	29	优	12	28	8	4	0.5	58
2015-11-21	36	优	14	33	7	4	0.7	72
2015-11-22	44	优	14	31	7	4	0.5	87
2015-11-23	53	良	16	38	8	5	0.7	103
2015-11-24	49	优	16	37	10	4	0.6	97
2015-11-25	89	良	28	49	10	8	0.8	146
2015-11-26	48	优	18	37	12	8	0.9	96
2015-11-27	51	良	20	52	11	8	0.7	91
2015-11-28	43	优	17	40	8	4	0.5	86
2015-11-29	47	优	20	41	12	5	0.7	94
2015-11-30	89	良	42	64	12	7	0.7	146
2015-12-01	83	良	21	47	19	4	0.7	139
2015-12-02	38	优	15	36	17	4	0.6	75
2015-12-03	38	优	20	38	16	5	0.9	74
2015-12-04	35	优	15	30	16	4	0.8	70
2015-12-05	31	优	9	18	16	6	0.8	62
2015-12-06	33	优	12	22	12	8	0.7	65
2015-12-07	33	优	17	30	13	8	0.7	65
2015-12-08	37	优	24	37	17	7	0.6	67
2015-12-09	25	优	12	18	18	5	0.8	49
2015-12-10	33	优	20	33	26	9	0.8	50
2015-12-11	51	良	30	51	25	8	1	101
2015-12-12	42	优	14	30	20	5	0.6	84
2015-12-13	39	优	14	36	18	4	0.7	78
2015-12-14	38	优	22	38	29	6	0.9	56
2015-12-15	35	优	21	35	13	7	1.2	66
2015-12-16	48	优	31	48	10	10	0.9	71
2015-12-17	56	良	22	50	10	11	0.6	107
2015-12-18	54	良	29	58	16	10	0.5	104
2015-12-19	67	良	28	55	12	7	0.7	120
2015-12-20	79	良	35	62	16	9	0.6	134
2015-12-21	50	优	31	46	16	5	0.7	99
2015-12-22	44	优	23	44	19	4	0.6	62
2015-12-23	37	优	13	37	22	5	0.8	60
2015-12-24	39	优	17	39	24	5	0.6	63
2015-12-25	36	优	22	36	15	6	1	56
2015-12-26	50	优	32	50	18	8	1	64
2015-12-27	39	优	27	37	15	7	1.2	59
2015-12-28	43	优	26	40	16	5	1.7	59
2015-12-29	49	优	22	48	9	5	0.7	97
2015-12-30	59	良	42	58	14	6	0.8	99
2015-12-31	48	优	32	48	13	7	1	72
2016-01-01	62	良	44	66	15	9	0.8	107
2016-01-02	57	良	39	59	16	8	0.9	108
2016-01-03	62	良	44	58	20	6	0.8	77
2016-01-04	35	优	19	29	28	5	0.9	62
2016-01-05	39	优	18	33	31	5	0.7	52
2016-01-06	45	优	30	42	25	5	0.8	89
2016-01-07	56	良	28	47	15	6	0.7	107
2016-01-08	48	优	17	41	12	4	0.7	96
2016-01-09	48	优	25	46	12	4	0.6	95
2016-01-10	42	优	21	42	18	4	0.7	78
2016-01-11	29	优	13	26	22	5	0.7	57
2016-01-12	35	优	20	35	15	5	1	59
2016-01-13	44	优	24	44	18	6	0.9	82
2016-01-14	45	优	17	36	16	4	0.7	89
2016-01-15	40	优	17	39	32	4	0.8	58
2016-01-16	48	优	17	48	28	4	1	47
2016-01-17	38	优	21	30	21	7	0.9	76
2016-01-18	39	优	23	36	12	6	1.1	77
2016-01-19	45	优	28	45	12	5	0.9	85
2016-01-20	42	优	16	22	14	4	1	83
2016-01-21	41	优	24	38	20	6	0.8	81
2016-01-22	45	优	18	28	36	4	1.3	35
2016-01-23	23	优	7	14	9	4	0.9	45
2016-01-24	33	优	18	32	7	5	0.7	65
2016-01-25	49	优	21	48	12	7	0.5	98
2016-01-26	49	优	21	46	14	6	0.7	97
2016-01-27	31	优	17	30	22	4	0.7	61
2016-01-28	35	优	14	24	28	4	0.6	57
2016-01-29	45	优	10	20	36	4	0.6	42
2016-01-30	34	优	23	34	23	5	0.8	55
2016-01-31	33	优	10	29	13	4	0.5	65
2016-02-01	27	优	8	20	15	4	1.1	50
2016-02-02	27	优	17	24	11	4	1.1	44
2016-02-03	44	优	28	44	11	4	1	68
2016-02-04	54	良	38	56	16	6	0.9	88
2016-02-05	43	优	30	41	13	6	1.1	83
2016-02-06	67	良	36	56	11	8	0.7	120
2016-02-07	59	良	39	67	8	10	0.6	110
2016-02-08	160	中度污染	122	109	13	22	0.5	126
2016-02-09	67	良	33	53	6	6	0.7	120
2016-02-10	61	良	31	72	12	4	0.6	105
2016-02-11	37	优	18	37	13	4	0.6	71
2016-02-12	45	优	19	34	8	4	0.5	89
2016-02-13	52	良	31	51	19	5	0.8	102
2016-02-14	42	优	29	42	14	5	0.7	79
2016-02-15	42	优	26	42	9	4	0.9	64
2016-02-16	48	优	32	48	10	4	0.7	61
2016-02-17	39	优	27	39	10	4	0.7	72
2016-02-18	44	优	30	44	13	4	0.7	70
2016-02-19	53	良	34	55	15	4	0.9	68
2016-02-20	65	良	35	56	11	6	0.7	118
2016-02-21	61	良	33	53	18	4	0.7	113
2016-02-22	52	良	32	54	17	6	0.7	76
2016-02-23	46	优	29	46	16	5	0.9	67
2016-02-24	25	优	8	14	10	4	0.8	50
2016-02-25	38	优	22	38	12	4	0.8	57
2016-02-26	42	优	28	42	14	4	0.7	55
2016-02-27	42	优	29	42	19	5	0.9	84
2016-02-28	62	良	30	44	26	6	0.8	114
2016-02-29	75	良	33	60	30	10	0.9	130
2016-03-01	69	良	40	81	20	5	0.6	122
2016-03-02	65	良	34	77	13	5	0.7	117
2016-03-03	55	良	30	59	15	4	0.5	102
2016-03-04	46	优	23	46	16	2	0.6	81
2016-03-05	38	优	23	38	16	4	0.5	75
2016-03-06	40	优	20	40	17	4	0.7	62
2016-03-07	33	优	16	33	14	4	0.5	62
2016-03-08	41	优	18	40	16	5	0.7	82
2016-03-09	53	良	24	56	28	8	0.5	76
2016-03-10	23	优	10	23	14	4	0.5	42
2016-03-11	24	优	12	20	12	2	0.6	48
2016-03-12	32	优	22	28	24	5	0.8	52
2016-03-13	35	优	19	26	19	6	0.8	70
2016-03-14	32	优	18	32	13	7	0.8	62
2016-03-15	43	优	14	23	16	5	0.7	85
2016-03-16	49	优	18	32	22	8	0.8	97
2016-03-17	44	优	23	44	22	6	0.6	64
2016-03-18	47	优	32	47	24	7	0.7	72
2016-03-19	47	优	21	47	25	6	0.5	51
2016-03-20	43	优	19	43	18	8	0.7	63
2016-03-21	36	优	18	36	12	5	0.5	63
2016-03-22	40	优	21	40	11	5	0.6	62
2016-03-23	46	优	31	46	27	6	0.7	58
2016-03-24	28	优	10	20	13	5	1.1	55
2016-03-25	31	优	19	28	14	6	1.2	62
2016-03-26	102	轻度污染	37	56	15	9	0.8	162
2016-03-27	110	轻度污染	38	58	14	10	0.5	170
2016-03-28	88	良	31	57	19	6	7	145
2016-03-29	62	良	35	63	15	5	0.5	114
2016-03-30	61	良	38	72	17	5	7	105
2016-03-31	60	良	43	70	24	5	0.6	96
2016-04-01	47	优	25	47	18	4	0.7	54
2016-04-02	35	优	17	35	13	6	0.5	62
2016-04-03	41	优	22	41	18	6	0.6	59
2016-04-04	43	优	22	43	19	7	0.5	73
2016-04-05	40	优	14	40	12	6	0.6	64
2016-04-06	40	优	14	40	12	6	0.4	71
2016-04-07	43	优	18	41	20	6	0.6	86
2016-04-08	47	优	27	47	24	7	0.5	81
2016-04-09	41	优	20	41	16	6	0.6	66
2016-04-10	50	优	24	50	22	6	0.5	66
2016-04-11	60	良	23	42	20	4	0.8	111
2016-04-12	51	良	28	52	18	5	0.6	90
2016-04-13	60	良	43	64	28	6	0.8	82
2016-04-14	63	良	44	76	24	8	0.7	112
2016-04-15	58	良	40	66	18	7	0.7	95
2016-04-16	63	良	45	72	20	7	0.7	86
2016-04-17	55	良	29	60	18	6	0.6	82
2016-04-18	42	优	20	38	18	8	0.7	83
2016-04-19	44	优	22	43	15	5	0.8	87
2016-04-20	49	优	16	34	17	5	0.5	97
2016-04-21	43	优	20	41	19	8	0.6	86
2016-04-22	50	优	14	31	17	6	0.5	100
2016-04-23	42	优	14	32	24	6	0.7	83
2016-04-24	44	优	26	44	25	9	0.6	83
2016-04-25	52	良	30	54	25	8	0.8	93
2016-04-26	52	良	27	53	22	7	0.6	70
2016-04-27	44	优	20	44	31	7	0.7	74
2016-04-28	45	优	24	39	30	7	0.7	90
2016-04-29	41	优	22	39	12	6	0.7	82
2016-04-30	43	优	20	41	18	6	0.6	86
2016-05-01	40	优	19	38	19	8	0.7	79
2016-05-02	38	优	19	38	15	5	0.5	66
2016-05-03	50	优	20	39	21	8	0.7	100
2016-05-04	35	优	18	35	18	8	0.5	64
2016-05-05	32	优	18	32	14	6	0.6	45
2016-05-06	34	优	18	34	14	6	0.4	53
2016-05-07	30	优	14	30	12	6	0.5	57
2016-05-08	29	优	12	29	12	6	3	48
2016-05-09	35	优	15	35	14	6	0.5	60
2016-05-10	43	优	16	43	24	7	0.5	71
2016-05-11	70	良	26	47	24	8	0.9	123
2016-05-12	67	良	43	45	17	5	0.6	120
2016-05-13	44	优	12	24	19	6	0.7	88
2016-05-14	40	优	17	28	16	5	0.5	80
2016-05-15	29	优	15	29	13	5	0.5	50
2016-05-16	46	优	16	40	14	8	0.5	92
2016-05-17	102	轻度污染	32	69	18	8	0.8	162
2016-05-18	95	良	26	40	16	6	0.6	154
2016-05-19	34	优	18	34	15	5	0.7	58
2016-05-20	39	优	20	39	18	6	0.5	43
2016-05-21	43	优	19	39	20	8	0.8	86
2016-05-22	54	良	18	37	14	9	0.8	104
2016-05-23	82	良	30	46	13	7	0.9	138
2016-05-24	72	良	19	32	17	6	0.7	126
2016-05-25	24	优	12	24	12	5	0.6	48
2016-05-26	22	优	6	17	8	5	0.4	43
2016-05-27	28	优	13	26	22	6	0.6	42
2016-05-28	36	优	14	36	20	6	0.5	55
2016-05-29	36	优	14	36	27	6	0.7	56
2016-05-30	34	优	13	34	20	6	0.4	56
2016-05-31	33	优	12	30	20	6	0.6	66
2016-06-01	38	优	12	32	18	6	0.4	75
2016-06-02	43	优	16	42	20	6	0.6	86
2016-06-03	47	优	18	47	18	6	0.4	78
2016-06-04	48	优	18	44	20	8	0.6	96
2016-06-05	43	优	14	36	24	6	0.5	85
2016-06-06	34	优	14	30	22	6	0.7	68
2016-06-07	41	优	16	35	24	7	0.6	81
2016-06-08	35	优	17	35	24	5	0.7	67
2016-06-09	30	优	15	30	22	7	0.5	56
2016-06-10	25	优	10	24	18	3	0.6	50
2016-06-11	32	优	13	32	22	4	0.5	51
2016-06-12	33	优	13	33	20	4	0.6	62
2016-06-13	36	优	13	36	18	4	0.5	69
2016-06-14	37	优	15	36	19	4	0.6	74
2016-06-15	34	优	12	28	18	4	0.4	68
2016-06-16	39	优	15	35	21	5	0.6	77
2016-06-17	44	优	16	35	27	6	0.5	88
2016-06-18	39	优	12	30	20	4	0.5	78
2016-06-19	28	优	10	22	14	4	0.4	56
2016-06-20	33	优	11	27	13	5	0.5	65
2016-06-21	28	优	10	22	13	8	0.4	55
2016-06-22	27	优	7	18	14	4	0.5	54
2016-06-23	27	优	7	18	14	4	0.4	54
2016-06-24	28	优	8	22	17	5	0.6	56
2016-06-25	21	优	7	16	16	3	0.4	41
2016-06-26	22	优	6	15	12	3	0.6	44
2016-06-27	22	优	6	18	13	3	0.4	44
2016-06-28	22	优	6	16	14	3	0.6	44
2016-06-29	24	优	6	18	14	3	0.4	47
2016-06-30	30	优	10	30	12	4	0.5	50
2016-07-01	32	优	12	32	13	4	0.4	56
2016-07-02	34	优	14	34	19	3	0.6	62
2016-07-03	27	优	11	27	19	4	0.4	54
2016-07-04	28	优	12	28	22	4	0.6	46
2016-07-05	32	优	12	32	14	4	0.4	53
2016-07-06	26	优	12	24	12	2	0.5	52
2016-07-07	27	优	8	21	10	3	0.3	53
2016-07-08	31	优	10	28	18	4	0.5	62
2016-07-09	34	优	15	34	20	6	0.4	60
2016-07-10	52	良	19	46	24	6	0.6	102
2016-07-11	44	优	16	40	22	4	0.4	88
2016-07-12	36	优	13	36	23	4	0.6	70
2016-07-13	32	优	12	29	21	5	0.5	64
2016-07-14	29	优	12	29	18	4	0.6	56
2016-07-15	36	优	16	36	16	3	0.4	60
2016-07-16	38	优	16	38	19	4	0.6	56
2016-07-17	39	优	16	39	15	5	0.5	78
2016-07-18	32	优	14	32	12	5	0.6	50
2016-07-19	34	优	14	34	11	5	0.4	42
2016-07-20	30	优	12	30	13	4	0.6	35
2016-07-21	25	优	10	25	14	5	0.4	42
2016-07-22	34	优	11	28	16	5	0.6	67
2016-07-23	42	优	15	35	16	6	0.4	84
2016-07-24	45	优	14	32	15	6	0.6	90
2016-07-25	26	优	10	26	15	4	0.4	51
2016-07-26	21	优	9	21	11	5	0.6	37
2016-07-27	20	优	7	18	11	4	0.4	39
2016-07-28	23	优	8	23	13	4	0.5	30
2016-07-29	22	优	8	22	13	4	0.4	44
2016-07-30	35	优	12	32	16	6	0.6	69
2016-07-31	40	优	13	40	20	5	0.4	53
2016-08-01	33	优	13	33	20	6	0.6	37
2016-08-02	28	优	10	26	22	6	0.5	55
2016-08-03	24	优	12	24	15	4	0.6	45
2016-08-04	22	优	9	22	14	4	0.4	44
2016-08-05	26	优	8	26	20	4	0.6	48
2016-08-06	29	优	13	29	18	5	0.4	57
2016-08-07	37	优	14	37	25	7	0.6	50
2016-08-08	40	优	16	40	19	7	0.5	70
2016-08-09	37	优	14	37	20	6	0.6	70
2016-08-10	39	优	16	39	21	6	0.5	64
2016-08-11	32	优	15	32	20	6	0.7	55
2016-08-12	32	优	11	32	22	5	0.5	63
2016-08-13	24	优	8	24	18	5	0.6	46
2016-08-14	26	优	8	19	18	4	0.5	52
2016-08-15	25	优	8	24	20	6	0.6	35
2016-08-16	23	优	8	16	14	4	0.4	45
2016-08-17	25	优	8	15	20	4	0.6	46
2016-08-18	19	优	4	12	8	4	0.4	38
2016-08-19	29	优	9	29	12	4	0.5	35
2016-08-20	36	优	15	36	17	4	0.4	50
2016-08-21	35	优	16	35	17	5	0.6	59
2016-08-22	33	优	12	24	14	4	0.4	65
2016-08-23	26	优	18	26	10	4	0.5	38
2016-08-24	34	优	14	34	16	5	0.4	58
2016-08-25	44	优	23	44	19	6	7	88
2016-08-26	52	良	36	52	22	6	0.6	77
2016-08-27	44	优	20	31	18	5	7	88
2016-08-28	42	优	18	24	18	5	0.7	84
2016-08-29	42	优	23	34	19	4	0.9	84
2016-08-30	46	优	23	37	24	4	0.6	92
2016-08-31	34	优	16	34	25	6	0.6	66
2016-09-01	30	优	12	30	21	5	0.4	47
2016-09-02	27	优	10	27	21	6	0.6	51
2016-09-03	31	优	12	28	23	7	0.5	62
2016-09-04	33	优	14	31	21	6	0.6	66
2016-09-05	42	优	21	38	21	5	0.5	84
2016-09-06	40	优	22	40	26	6	0.8	72
2016-09-07	36	优	15	36	25	6	0.5	56
2016-09-08	37	优	13	35	29	7	0.6	48
2016-09-09	32	优	13	32	20	5	0.4	49
2016-09-10	29	优	13	29	15	5	0.6	57
2016-09-11	21	优	8	21	15	4	0.4	33
2016-09-12	61	良	12	25	11	4	0.6	113
2016-09-13	21	优	12	21	8	4	3	30
2016-09-14	42	优	16	32	14	5	0.7	84
2016-09-15	60	良	35	54	17	7	0.6	111
2016-09-16	57	良	40	57	14	12	0.8	98
2016-09-17	58	良	41	58	18	7	0.6	96
2016-09-18	45	优	25	45	24	7	0.8	72
2016-09-19	51	良	30	48	18	12	0.6	101
2016-09-20	56	良	33	52	8	8	0.7	107
2016-09-21	54	良	26	47	6	6	0.6	104
2016-09-22	46	优	18	36	10	5	0.7	92
2016-09-23	15	优	5	14	12	5	0.5	22
2016-09-24	19	优	6	16	15	4	0.6	18
2016-09-25	31	优	15	28	13	5	0.4	61
2016-09-26	43	优	21	43	19	9	0.8	64
2016-09-27	44	优	22	44	18	6	0.6	64
2016-09-28	57	良	40	58	18	7	0.8	103
2016-09-29	54	良	34	58	14	8	1	95
2016-09-30	45	优	15	27	10	7	0.8	90
2016-10-01	48	优	21	32	10	7	0.7	95
2016-10-02	39	优	22	33	10	6	0.7	77
2016-10-03	50	优	27	41	19	8	0.7	99
2016-10-04	55	良	36	56	24	9	0.6	106
2016-10-05	39	优	17	28	10	6	0.5	77
2016-10-06	36	优	18	31	9	5	0.5	71
2016-10-07	53	良	37	56	29	8	0.7	100
2016-10-08	69	良	50	77	25	12	0.8	107
2016-10-09	48	优	28	42	11	7	0.6	96
2016-10-10	53	良	33	48	10	8	0.7	103
2016-10-11	59	良	25	44	10	9	0.6	110
2016-10-12	43	优	27	43	10	7	0.6	75
2016-10-13	39	优	20	38	8	6	0.5	78
2016-10-14	36	优	16	34	5	5	0.4	72
2016-10-15	67	良	24	47	6	6	0.4	120
2016-10-16	54	良	31	50	10	8	0.6	104
2016-10-17	51	良	34	52	14	10	0.6	87
2016-10-18	36	优	15	36	4	5	0.5	64
2016-10-19	25	优	10	20	14	5	0.5	50
2016-10-20	35	优	15	30	18	6	0.6	70
2016-10-21	36	优	16	29	16	7	0.8	72
2016-10-22	41	优	22	38	22	8	0.8	82
2016-10-23	36	优	25	36	14	6	0.7	61
2016-10-24	26	优	15	26	12	5	0.6	37
2016-10-25	22	优	10	22	13	5	0.5	26
2016-10-26	24	优	12	24	11	5	0.5	41
2016-10-27	22	优	8	22	9	4	0.5	40
2016-10-28	24	优	10	24	10	4	0.5	46
2016-10-29	67	良	27	42	8	6	0.6	120
2016-10-30	43	优	25	43	9	6	0.8	82
2016-10-31	52	良	27	44	9	6	0.8	102
2016-11-01	52	良	33	52	9	9	0.8	102
2016-11-02	50	优	24	41	8	8	0.7	100
2016-11-03	40	优	22	37	12	7	7	79
2016-11-04	67	良	34	49	13	9	0.6	120
2016-11-05	48	优	29	48	21	6	0.6	94
2016-11-06	35	优	20	35	14	5	0.5	66
2016-11-07	32	优	16	32	9	6	0.4	54
2016-11-08	30	优	13	30	8	5	0.4	54
2016-11-09	54	良	38	55	12	8	1	90
2016-11-10	23	优	11	18	12	6	0.9	35
2016-11-11	32	优	22	31	17	4	0.8	50
2016-11-12	36	优	15	35	14	4	0.6	72
2016-11-13	34	优	12	34	15	4	0.5	60
2016-11-14	34	优	11	34	13	4	0.4	58
2016-11-15	42	优	18	32	14	5	0.5	84
2016-11-16	42	优	22	42	10	4	0.6	75
2016-11-17	47	优	23	46	8	5	0.5	93
2016-11-18	41	优	19	41	9	4	0.5	78
2016-11-19	32	优	14	32	12	4	0.5	42
2016-11-20	30	优	12	30	11	4	0.5	44
2016-11-21	24	优	9	24	11	5	0.4	39
2016-11-22	13	优	5	12	10	4	0.4	26
2016-11-23	29	优	6	14	10	4	0.5	58
2016-11-24	21	优	6	12	10	5	0.7	42
2016-11-25	20	优	8	13	14	5	0.8	35
2016-11-26	22	优	6	11	12	5	0.7	44
2016-11-27	41	优	13	26	15	7	0.7	82
2016-11-28	47	优	24	40	15	8	0.6	93
2016-11-29	53	良	30	52	12	10	0.6	103
2016-11-30	59	良	34	58	10	11	0.6	110
2016-12-01	70	良	51	79	11	13	7	121
2016-12-02	69	良	50	78	12	10	0.8	107
2016-12-03	72	良	52	84	15	9	0.8	92
2016-12-04	79	良	58	84	16	13	0.9	128
2016-12-05	77	良	56	92	39	11	1	115
2016-12-06	60	良	42	70	10	11	0.7	99
2016-12-07	85	良	55	85	13	12	0.8	142
2016-12-08	80	良	50	82	15	12	0.7	136
2016-12-09	111	轻度污染	63	90	25	12	0.8	172
2016-12-10	92	良	39	64	12	8	0.6	150
2016-12-11	61	良	24	54	6	5	0.5	113
2016-12-12	48	优	18	48	12	4	0.5	66
2016-12-13	52	良	24	54	8	6	0.6	99
2016-12-14	64	良	46	58	10	8	0.9	104
2016-12-15	50	优	31	50	10	8	0.9	98
2016-12-16	49	优	30	48	11	8	0.8	98
2016-12-17	55	良	37	58	10	8	7	105
2016-12-18	54	良	36	58	11	5	0.6	86
2016-12-19	41	优	16	41	12	4	0.6	75
2016-12-20	47	优	20	47	11	4	0.5	88
2016-12-21	44	优	21	44	13	5	0.5	78
2016-12-22	60	良	34	50	14	8	0.8	111
2016-12-23	53	良	25	45	11	7	1.2	103
2016-12-24	45	优	20	38	9	4	0.8	89
2016-12-25	46	优	18	46	10	4	0.7	72
2016-12-26	54	良	25	57	10	5	0.6	94
2016-12-27	46	优	18	36	10	8	0.9	92
2016-12-28	55	良	33	52	11	9	0.8	106
2016-12-29	54	良	31	55	9	10	0.7	104
2016-12-30	53	良	34	56	14	9	0.7	98
2016-12-31	70	良	46	70	16	9	0.8	123
2017-01-01	50	优	22	50	9	5	0.6	99
2017-01-02	42	优	18	37	10	5	0.5	83
2017-01-03	96	良	37	54	18	10	0.7	155
2017-01-04	46	优	20	40	8	5	0.5	91
2017-01-05	42	优	23	40	12	6	0.6	84
2017-01-06	75	良	31	45	11	6	0.6	130
2017-01-07	51	良	28	52	16	5	0.7	97
2017-01-08	44	优	24	43	12	6	0.7	87
2017-01-09	85	良	43	58	10	7	1	142
2017-01-10	55	良	28	53	7	5	0.9	106
2017-01-11	55	良	36	61	6	4	0.8	92
2017-01-12	53	良	29	53	12	4	1	88
2017-01-13	29	优	16	18	16	4	1.2	33
2017-01-14	29	优	11	14	15	4	1.2	42
2017-01-15	30	优	18	22	15	4	1.1	60
2017-01-16	25	优	13	18	14	4	1	50
2017-01-17	52	良	19	55	14	4	0.6	67
2017-01-18	55	良	28	59	15	5	0.7	89
2017-01-19	53	良	38	55	24	5	0.8	97
2017-01-20	43	优	20	37	10	5	0.9	86
2017-01-21	52	良	36	47	9	6	0.9	103
2017-01-22	72	良	43	57	7	7	0.9	127
2017-01-23	96	良	40	60	8	8	0.8	156
2017-01-24	60	良	26	60	5	5	0.6	113
2017-01-25	54	良	21	44	6	5	0.5	105
2017-01-26	61	良	30	49	6	6	0.7	114
2017-01-27	66	良	31	51	4	6	0.6	120
2017-01-28	98	良	68	85	7	13	0.6	102
2017-01-29	42	优	27	38	6	5	0.5	85
2017-01-30	37	优	18	25	6	5	0.5	75
2017-01-31	38	优	24	37	6	4	0.8	75
2017-02-01	58	良	32	46	8	5	0.9	110
2017-02-02	43	优	22	40	6	5	0.8	87
2017-02-03	43	优	21	43	6	4	0.6	83
2017-02-04	39	优	14	30	12	5	0.6	79
2017-02-05	55	良	24	27	15	7	0.8	107
2017-02-06	41	优	22	34	18	6	0.8	83
2017-02-07	42	优	27	41	11	4	0.9	85
2017-02-08	52	良	27	53	11	5	0.7	86
2017-02-09	49	优	14	25	8	5	0.9	98
2017-02-10	71	良	52	66	8	12	0.9	101
2017-02-11	68	良	51	69	8	12	0.8	108
2017-02-12	95	良	52	64	10	10	0.8	155
2017-02-13	94	良	42	62	10	8	0.7	153
2017-02-14	60	良	22	48	9	5	0.6	113
2017-02-15	58	良	25	50	9	5	0.6	110
2017-02-16	48	优	22	41	17	4	0.6	96
2017-02-17	43	优	25	34	20	5	0.6	86
2017-02-18	46	优	25	38	23	6	0.6	93
2017-02-19	45	优	28	44	20	5	0.6	77
2017-02-20	36	优	21	36	14	4	0.6	68
2017-02-21	26	优	14	26	11	4	0.6	48
2017-02-22	31	优	14	25	12	4	0.6	63
2017-02-23	28	优	20	26	16	4	0.7	33
2017-02-24	23	优	15	21	12	4	0.8	47
2017-02-25	22	优	14	19	14	4	0.9	44
2017-02-26	37	优	18	25	12	5	0.7	75
2017-02-27	49	优	30	48	14	8	0.8	94
2017-02-28	70	良	31	59	11	6	0.7	125
2017-03-01	83	良	60	82	17	11	0.9	140
2017-03-02	95	良	44	74	14	10	0.8	155
2017-03-03	68	良	40	74	15	6	0.7	122
2017-03-04	56	良	33	62	19	4	0.7	96
2017-03-05	56	良	35	57	24	5	0.6	85
2017-03-06	51	良	34	52	22	5	0.6	69
2017-03-07	56	良	33	63	16	6	0.8	104
2017-03-08	38	优	27	36	19	4	0.9	69
2017-03-09	42	优	25	40	17	5	0.9	79
2017-03-10	44	优	23	42	29	6	0.7	63
2017-03-11	44	优	27	43	28	5	0.7	48
2017-03-12	38	优	24	37	11	4	0.6	67
2017-03-13	50	优	26	49	21	6	0.7	82
2017-03-14	43	优	20	42	16	6	0.6	60
2017-03-15	42	优	14	40	11	5	0.6	85
2017-03-16	43	优	14	37	11	4	0.6	87
2017-03-17	42	优	16	42	15	5	0.7	72
2017-03-18	38	优	17	37	14	4	0.7	65
2017-03-19	39	优	10	24	12	4	0.6	79
2017-03-20	37	优	17	36	13	4	0.7	72
2017-03-21	35	优	16	35	11	4	0.6	59
2017-03-22	33	优	16	33	11	5	0.7	61
2017-03-23	34	优	16	34	10	5	0.6	60
2017-03-24	28	优	12	28	8	5	0.6	53
2017-03-25	33	优	18	32	14	6	0.7	46
2017-03-26	39	优	12	31	9	5	0.8	78
2017-03-27	57	良	22	57	12	8	0.8	109
2017-03-28	55	良	27	61	16	6	0.8	94
2017-03-29	55	良	25	56	14	6	0.7	69
2017-03-30	41	优	18	40	10	5	0.6	53
2017-03-31	34	优	17	33	18	6	0.7	68
2017-04-01	70	良	16	31	7	7	0.7	124
2017-04-02	95	良	28	48	8	6	0.6	154
2017-04-03	65	良	26	48	6	6	0.5	118
2017-04-04	47	优	18	47	6	10	0.5	93
2017-04-05	50	优	20	50	6	13	0.5	77
2017-04-06	35	优	17	35	6	13	0.6	57
2017-04-07	32	优	14	31	6	11	0.6	58
2017-04-08	40	优	16	34	6	9	0.5	53
2017-04-09	36	优	15	36	5	10	0.5	56
2017-04-10	42	优	21	46	6	17	0.6	79
2017-04-11	54	良	27	59	8	30	0.8	77
2017-04-12	30	优	15	24	5	16	0.9	47
2017-04-13	37	优	21	38	6	15	1	71
2017-04-14	58	良	20	47	6	12	0.8	110
2017-04-15	33	优	11	26	5	12	0.7	67
2017-04-16	29	优	10	22	5	8	0.5	59
2017-04-17	38	优	19	34	6	18	0.6	77
2017-04-18	50	优	22	52	8	33	0.6	89
2017-04-19	55	良	23	44	7	15	0.6	107
2017-04-20	46	优	23	46	7	17	0.6	91
2017-04-21	46	优	24	43	7	13	0.7	91
2017-04-22	39	优	18	38	8	10	0.7	79
2017-04-23	49	优	33	48	7	13	0.7	87
2017-04-24	49	优	21	46	6	21	0.8	86
2017-04-25	36	优	16	30	6	17	0.6	73
2017-04-26	45	优	21	40	8	18	0.6	90
2017-04-27	50	优	32	50	9	23	0.8	86
2017-04-28	72	良	16	33	9	7	0.8	127
2017-04-29	102	轻度污染	25	42	8	9	0.8	163
2017-04-30	52	良	20	38	6	12	0.7	103
2017-05-01	41	优	16	34	8	5	0.7	82
2017-05-02	42	优	18	36	11	7	0.7	84
2017-05-03	40	优	18	38	9	7	0.6	79
2017-05-04	50	优	10	24	9	6	0.6	100
2017-05-05	55	良	7	22	14	6	0.6	107
2017-05-06	29	优	13	28	18	5	0.6	51
2017-05-07	24	优	11	24	12	6	0.6	44
2017-05-08	32	优	15	31	11	7	0.6	63
2017-05-09	25	优	11	24	14	6	0.6	50
2017-05-10	30	优	8	21	12	6	0.5	61
2017-05-11	27	优	15	25	12	6	0.5	55
2017-05-12	36	优	13	26	12	6	0.5	73
2017-05-13	38	优	17	27	20	7	0.7	76
2017-05-14	30	优	15	27	19	6	0.7	61
2017-05-15	38	优	10	22	15	7	0.6	77
2017-05-16	49	优	10	23	16	8	0.7	98
2017-05-17	82	良	22	38	7	8	0.7	139
2017-05-18	63	良	20	39	6	6	0.7	116
2017-05-19	46	优	18	40	7	6	0.6	92
2017-05-20	41	优	9	18	8	5	0.6	83
2017-05-21	34	优	9	20	17	6	0.8	68
2017-05-22	43	优	14	30	16	7	0.7	86
2017-05-23	37	优	13	28	13	6	0.6	75
2017-05-24	50	优	16	29	12	8	0.6	100
2017-05-25	46	优	15	28	9	8	0.7	93
2017-05-26	65	良	30	46	12	11	0.8	119
2017-05-27	103	轻度污染	26	48	6	8	0.7	164
2017-05-28	80	良	18	43	6	8	0.6	136
2017-05-29	53	良	19	39	4	6	0.6	104
2017-05-30	33	优	12	26	4	6	0.6	66
2017-05-31	40	优	13	24	12	6	0.6	81
2017-06-01	39	优	17	38	17	7	0.6	70
2017-06-02	36	优	14	35	13	6	0.5	70
2017-06-03	40	优	16	38	14	7	0.5	80
2017-06-04	46	优	14	32	14	6	0.5	93
2017-06-05	42	优	13	34	14	6	0.6	85
2017-06-06	34	优	11	24	7	6	0.6	68
2017-06-07	26	优	7	18	6	5	0.6	52
2017-06-08	22	优	5	14	8	5	0.6	45
2017-06-09	24	优	7	17	14	5	0.7	48
2017-06-10	30	优	10	18	10	6	0.7	61
2017-06-11	39	优	12	23	11	6	0.7	79
2017-06-12	38	优	13	28	14	7	0.7	76
2017-06-13	39	优	16	38	18	7	0.7	74
2017-06-14	40	优	16	37	12	6	0.7	78
2017-06-15	39	优	14	34	15	6	0.6	79
2017-06-16	37	优	11	32	16	6	0.6	75
2017-06-17	32	优	13	31	22	8	0.6	62
2017-06-18	33	优	15	32	18	8	0.6	54
2017-06-19	34	优	16	34	18	7	0.7	65
2017-06-20	32	优	13	32	18	6	0.7	55
2017-06-21	29	优	12	28	16	6	0.5	59
2017-06-22	33	优	14	31	9	6	0.5	62
2017-06-23	28	优	10	23	6	6	0.5	57
2017-06-24	33	优	11	26	8	6	0.5	67
2017-06-25	29	优	11	27	9	7	0.5	58
2017-06-26	32	优	11	28	10	7	0.5	64
2017-06-27	27	优	10	26	8	6	0.5	54
2017-06-28	25	优	8	24	7	6	0.5	46
2017-06-29	22	优	6	21	7	7	0.5	45
2017-06-30	25	优	9	20	12	6	0.5	51
2017-07-01	31	优	11	24	15	6	0.6	62
2017-07-02	29	优	14	27	15	6	0.6	59
2017-07-03	32	优	14	32	16	7	0.6	54
2017-07-04	30	优	11	24	16	8	0.6	61
2017-07-05	27	优	10	22	15	6	0.6	54
2017-07-06	30	优	10	24	14	7	0.6	60
2017-07-07	28	优	8	22	15	6	0.6	56
2017-07-08	25	优	10	24	11	6	0.6	50
2017-07-09	25	优	10	24	11	6	0.5	51
2017-07-10	27	优	10	24	13	6	0.6	54
2017-07-11	19	优	8	19	7	6	0.5	37
2017-07-12	18	优	7	17	11	6	0.5	34
2017-07-13	17	优	6	16	8	6	0.5	32
2017-07-14	18	优	5	14	12	5	0.5	36
2017-07-15	22	优	8	18	4	5	0.5	44
2017-07-16	18	优	5	15	4	5	0.5	36
2017-07-17	22	优	8	20	8	5	0.6	44
2017-07-18	21	优	9	20	15	5	0.6	39
2017-07-19	21	优	9	20	16	6	0.7	41
2017-07-20	25	优	11	25	11	6	0.6	42
2017-07-21	24	优	8	17	8	6	0.5	48
2017-07-22	19	优	5	15	12	6	0.6	38
2017-07-23	27	优	8	20	9	6	0.6	55
2017-07-24	30	优	8	16	5	6	0.6	60
2017-07-25	21	优	6	16	5	5	0.6	43
2017-07-26	24	优	8	18	6	6	0.6	48
2017-07-27	31	优	12	27	14	7	0.6	62
2017-07-28	33	优	16	31	27	7	0.7	47
2017-07-29	36	优	19	35	18	7	0.7	72
2017-07-30	35	优	12	31	13	6	0.6	71
2017-07-31	36	优	13	35	20	8	0.6	73
2017-08-01	42	优	18	40	18	7	0.7	85
2017-08-02	39	优	14	34	14	6	0.7	78
2017-08-03	26	优	11	25	18	6	0.7	53
2017-08-04	28	优	12	26	20	6	0.7	55
2017-08-05	27	优	11	24	20	6	0.7	54
2017-08-06	37	优	10	25	16	6	0.7	75
2017-08-07	35	优	12	29	20	6	0.7	71
2017-08-08	35	优	13	28	13	6	0.7	70
2017-08-09	29	优	13	29	14	6	0.7	57
2017-08-10	32	优	13	27	18	6	0.6	64
2017-08-11	31	优	13	29	12	6	0.6	56
2017-08-12	31	优	16	31	8	5	0.6	62
2017-08-13	38	优	14	31	9	5	0.6	77
2017-08-14	44	优	13	30	9	5	0.6	89
2017-08-15	32	优	11	26	8	5	0.6	65
2017-08-16	23	优	10	21	8	5	0.6	41
2017-08-17	22	优	10	21	8	5	0.6	36
2017-08-18	18	优	9	18	8	5	0.6	34
2017-08-19	19	优	9	17	8	5	0.6	38
2017-08-20	29	优	12	22	10	5	0.6	58
2017-08-21	27	优	10	21	11	6	0.6	55
2017-08-22	24	优	8	20	11	6	0.6	48
2017-08-23	30	优	5	16	18	5	0.6	60
2017-08-24	29	优	10	28	14	4	0.6	58
2017-08-25	28	优	10	23	7	4	0.6	48
2017-08-26	65	良	11	22	9	6	0.6	119
2017-08-27	49	优	17	28	12	8	0.7	99
2017-08-28	21	优	8	20	13	5	0.7	30
2017-08-29	18	优	7	18	9	5	0.6	27
2017-08-30	25	优	8	18	10	6	0.6	50
2017-08-31	38	优	12	26	14	6	0.6	76
2017-09-01	27	优	12	24	15	7	0.6	51
2017-09-02	35	优	12	28	14	6	0.6	71
2017-09-03	37	优	16	32	12	6	0.6	75
2017-09-04	32	优	18	32	11	6	0.6	65
2017-09-05	31	优	15	30	14	5	0.6	61
2017-09-06	34	优	10	25	16	5	0.6	69
2017-09-07	27	优	9	26	22	6	0.6	46
2017-09-08	32	优	11	26	19	5	0.6	65
2017-09-09	38	优	14	26	15	5	0.6	76
2017-09-10	31	优	14	24	12	5	0.5	62
2017-09-11	35	优	12	23	10	4	0.6	71
2017-09-12	39	优	13	25	12	6	0.6	78
2017-09-13	40	优	22	37	12	8	0.7	81
2017-09-14	44	优	15	37	3	6	0.6	81
2017-09-15	30	优	11	29	4	4	0.6	60
2017-09-16	29	优	12	28	6	4	0.6	44
2017-09-17	34	优	16	32	13	6	0.6	68
2017-09-18	35	优	18	34	15	6	0.7	67
2017-09-19	35	优	18	32	9	6	0.7	70
2017-09-20	37	优	20	36	8	6	0.7	74
2017-09-21	27	优	14	24	8	6	0.6	54
2017-09-22	24	优	14	24	7	4	0.6	48
2017-09-23	28	优	15	26	10	6	0.6	56
2017-09-24	18	优	6	16	5	5	0.6	36
2017-09-25	22	优	6	16	5	4	0.6	45
2017-09-26	24	优	8	18	9	5	0.6	48
2017-09-27	23	优	7	17	10	6	0.6	47
2017-09-28	18	优	7	14	13	5	0.6	29
2017-09-29	19	优	7	17	11	5	0.6	38
2017-09-30	18	优	6	15	8	5	0.6	37
2017-10-01	19	优	7	16	9	5	0.6	39
2017-10-02	16	优	6	16	6	5	0.6	32
2017-10-03	18	优	6	16	5	5	0.6	36
2017-10-04	17	优	6	15	4	5	0.6	34
2017-10-05	28	优	4	13	6	5	0.6	57
2017-10-06	29	优	5	18	6	4	0.6	59
2017-10-07	25	优	10	24	8	5	0.7	45
2017-10-08	59	良	21	39	6	6	0.7	111
2017-10-09	43	优	10	26	4	5	0.7	87
2017-10-10	18	优	6	17	4	4	0.6	26
2017-10-11	26	优	9	26	6	4	0.6	39
2017-10-12	36	优	14	35	6	6	0.6	73
2017-10-13	59	良	25	40	8	8	0.9	111
2017-10-14	55	良	18	36	7	9	0.8	106
2017-10-15	33	优	12	24	5	7	0.7	66
2017-10-16	34	优	6	12	9	5	0.7	68
2017-10-17	18	优	8	12	14	5	0.8	34
2017-10-18	60	良	20	35	11	7	0.7	112
2017-10-19	51	良	23	38	9	10	0.8	102
2017-10-20	39	优	17	29	16	8	0.8	78
2017-10-21	37	优	18	30	10	7	0.8	75
2017-10-22	50	优	26	41	12	8	0.8	100
2017-10-23	80	良	40	62	24	10	0.9	137
2017-10-24	116	轻度污染	47	71	8	9	0.9	178
2017-10-25	97	良	35	63	8	7	0.8	157
2017-10-26	150	轻度污染	61	85	10	10	0.9	215
2017-10-27	116	轻度污染	73	106	27	14	1.2	178
2017-10-28	122	轻度污染	69	98	26	13	1.1	185
2017-10-29	109	轻度污染	49	77	18	12	1	170
2017-10-30	102	轻度污染	39	72	7	12	0.9	163
2017-10-31	105	轻度污染	53	84	8	11	1	166
2017-11-01	118	轻度污染	38	66	8	9	0.8	180
2017-11-02	139	轻度污染	50	74	14	11	0.8	203
2017-11-03	107	轻度污染	52	86	14	14	0.8	168
2017-11-04	95	良	41	74	9	11	0.7	155
2017-11-05	103	轻度污染	62	92	10	10	0.8	164
2017-11-06	90	良	62	90	10	11	0.9	149
2017-11-07	46	优	30	44	10	6	0.8	83
2017-11-08	39	优	22	38	12	5	0.7	62
2017-11-09	50	优	25	46	8	6	0.7	101
2017-11-10	63	良	31	55	10	7	0.7	116
2017-11-11	97	良	42	61	14	9	0.8	157
2017-11-12	45	优	17	36	6	5	0.7	91
2017-11-13	34	优	6	15	7	4	0.6	69
2017-11-14	24	优	7	16	12	4	0.7	48
2017-11-15	30	优	15	30	13	5	0.7	51
2017-11-16	30	优	13	30	13	5	0.6	58
2017-11-17	28	优	14	28	13	5	0.6	56
2017-11-18	27	优	14	27	10	6	0.7	55
2017-11-19	28	优	9	23	11	6	0.9	56
2017-11-20	27	优	12	21	19	5	0.9	54
2017-11-21	24	优	16	24	17	5	0.9	44
2017-11-22	32	优	20	32	14	7	0.9	39
2017-11-23	40	优	25	41	12	10	0.8	66
2017-11-24	51	良	36	50	14	10	0.8	75
2017-11-25	48	优	34	43	17	10	0.9	54
2017-11-26	41	优	29	40	17	9	0.8	75
2017-11-27	48	优	30	47	20	8	0.8	51
2017-11-28	61	良	30	56	15	6	0.8	114
2017-11-29	61	良	38	62	15	8	0.9	114
2017-11-30	38	优	19	38	10	6	0.6	67
2017-12-01	42	优	24	44	11	7	0.7	0
2017-12-02	52	良	22	40	10	8	0.9	0
2017-12-03	32	优	27	47	11	9	0.7	0
2017-12-04	74	良	34	51	10	10	1	0
2017-12-05	38	优	32	48	8	8	0.7	0
2017-12-06	53	良	26	50	8	6	0.6	0
2017-12-07	50	优	29	51	7	6	0.5	0
2017-12-08	48	优	48	69	8	10	0.6	0
2017-12-09	82	良	50	74	9	12	0.9	0
2017-12-10	68	良	50	69	20	10	0.9	0
2017-12-11	75	良	67	94	12	16	0.9	0
2017-12-12	59	良	37	63	10	7	0.9	0
2017-12-13	38	优	16	30	11	5	0.6	76
2017-12-14	33	优	13	33	10	5	0.5	60
2017-12-15	47	优	22	47	11	6	0.5	77
2017-12-16	34	优	19	34	14	8	1	54
2017-12-17	42	优	26	36	8	8	0.9	84
2017-12-18	57	良	40	57	11	12	0.7	103
2017-12-19	51	良	25	44	11	12	0.5	101
2017-12-20	55	良	32	53	13	14	0.5	106
2017-12-21	54	良	26	57	13	11	0.5	102
2017-12-22	56	良	34	61	13	8	0.6	101
2017-12-23	49	优	29	48	12	6	0.5	80
2017-12-24	85	良	64	84	31	12	0.9	133
2017-12-25	86	良	53	83	16	12	0.6	143
2017-12-26	74	良	50	86	12	9	0.7	128
2017-12-27	62	良	36	67	10	6	0.6	114
2017-12-28	55	良	28	55	12	5	0.5	83
2017-12-29	55	良	30	60	14	6	0.6	82
2017-12-30	41	优	20	39	13	5	0.5	81
2017-12-31	47	优	32	45	14	8	0.9	94
2018-01-01	65	良	47	63	14	6	0.7	91
2018-01-02	56	良	35	61	9	5	0.6	83
2018-01-03	54	良	22	58	10	5	0.5	70
2018-01-04	40	优	18	40	14	5	0.4	62
2018-01-05	18	优	12	18	14	4	0.5	36
2018-01-06	25	优	8	12	20	4	0.6	32
2018-01-07	35	优	7	16	28	4	0.7	26
2018-01-08	23	优	14	23	16	4	0.6	20
2018-01-09	25	优	16	25	11	5	0.8	43
2018-01-10	40	优	27	40	13	8	0.6	57
2018-01-11	42	优	16	34	12	7	0.4	84
2018-01-12	47	优	17	41	10	7	0.4	94
2018-01-13	46	优	20	46	9	6	0.4	92
2018-01-14	46	优	20	46	9	5	0.4	81
2018-01-15	42	优	18	39	12	5	0.4	84
2018-01-16	45	优	22	40	16	6	0.5	90
2018-01-17	60	良	36	50	20	7	0.5	111
2018-01-18	69	良	40	52	26	6	0.5	122
2018-01-19	46	优	32	46	14	6	0.5	77
2018-01-20	43	优	24	43	15	4	0.5	49
2018-01-21	46	优	24	46	12	4	0.5	58
2018-01-22	49	优	34	48	13	5	0.6	76
2018-01-23	52	良	36	50	10	6	0.6	90
2018-01-24	48	优	20	48	9	4	0.5	80
2018-01-25	52	良	22	53	10	4	0.6	63
2018-01-26	41	优	17	41	9	4	0.5	66
2018-01-27	26	优	12	26	10	4	0.5	45
2018-01-28	26	优	18	22	17	4	0.6	39
2018-01-29	20	优	9	15	12	4	0.8	31
2018-01-30	23	优	16	17	13	4	0.7	24
2018-01-31	25	优	17	19	12	6	0.8	46
2018-02-01	64	良	46	51	9	8	0.6	90
2018-02-02	63	良	45	57	14	9	0.7	68
2018-02-03	52	良	36	53	9	9	0.6	94
2018-02-04	59	良	42	64	10	9	0.5	108
2018-02-05	68	良	49	75	12	11	0.6	90
2018-02-06	56	良	35	53	12	9	0.4	107
2018-02-07	55	良	39	53	19	8	0.6	74
2018-02-08	60	良	43	59	14	10	0.5	78
2018-02-09	63	良	45	62	28	5	0.6	80
2018-02-10	67	良	48	64	18	5	0.6	82
2018-02-11	64	良	46	62	11	6	0.7	73
2018-02-12	72	良	52	68	10	6	0.7	103
2018-02-13	68	良	41	70	19	7	0.6	121
2018-02-14	58	良	32	66	21	4	0.5	85
2018-02-15	50	优	30	50	12	5	0.4	58
2018-02-16	77	良	56	76	8	10	0.4	49
2018-02-17	36	优	25	36	7	4	0.4	46
2018-02-18	54	良	28	58	8	4	0.4	57
2018-02-19	42	优	24	42	7	4	0.4	52
2018-02-20	26	优	16	26	11	4	0.4	42
2018-02-21	25	优	17	24	10	4	0.4	36
2018-02-22	26	优	14	26	12	4	0.6	39
2018-02-23	20	优	4	8	11	4	0.8	21
2018-02-24	35	优	18	35	17	4	0.7	57
2018-02-25	52	良	36	47	13	5	0.7	73
2018-02-26	31	优	16	31	10	4	0.7	56
2018-02-27	36	优	13	36	10	4	0.6	50
2018-02-28	50	优	23	50	13	4	0.6	56
2018-03-01	29	优	15	29	13	4	0.5	38
2018-03-02	24	优	14	24	9	4	0.4	25
2018-03-03	26	优	18	26	8	4	0.4	42
2018-03-04	25	优	13	25	12	4	0.4	28
2018-03-05	28	优	14	28	15	4	0.4	46
2018-03-06	21	优	11	21	8	4	0.4	26
2018-03-07	29	优	14	29	8	4	0.5	34
2018-03-08	19	优	10	19	12	4	0.6	28
2018-03-09	48	优	14	34	9	5	0.5	95
2018-03-10	49	优	18	34	9	4	0.4	97
2018-03-11	43	优	19	38	11	4	0.4	85
2018-03-12	38	优	17	38	10	4	0.4	76
2018-03-13	35	优	18	35	16	4	0.5	56
2018-03-14	28	优	15	27	22	4	0.5	32
2018-03-15	34	优	19	31	19	4	0.5	68
2018-03-16	30	优	18	30	12	4	0.5	50
2018-03-17	28	优	14	28	10	4	0.5	55
2018-03-18	31	优	15	31	10	4	0.5	58
2018-03-19	34	优	20	34	17	4	0.5	56
2018-03-20	42	优	14	24	11	5	0.6	84
2018-03-21	47	优	12	26	8	5	0.7	93
2018-03-22	75	良	28	47	16	7	0.7	130
2018-03-23	52	良	19	53	10	4	0.5	96
2018-03-24	55	良	22	60	12	4	0.5	82
2018-03-25	52	良	19	53	9	4	0.5	66
2018-03-26	51	良	26	52	10	4	0.5	79
2018-03-27	50	优	25	50	10	4	0.5	69
2018-03-28	51	良	30	52	14	5	0.6	91
2018-03-29	39	优	26	39	12	4	0.6	66
2018-03-30	34	优	18	34	9	4	0.5	58
2018-03-31	40	优	19	40	10	4	0.5	74
2018-04-01	39	优	18	39	9	4	0.5	60
2018-04-02	49	优	25	46	14	5	0.6	98
2018-04-03	44	优	24	44	12	4	0.5	68
2018-04-04	38	优	17	38	11	4	0.5	48
2018-04-05	36	优	18	36	10	5	0.5	48
2018-04-06	35	优	18	35	9	4	0.6	38
2018-04-07	64	良	19	77	9	6	0.6	68
2018-04-08	80	良	37	109	12	8	0.6	127
2018-04-09	63	良	31	75	11	4	0.6	94
2018-04-10	44	优	20	44	10	4	0.6	57
2018-04-11	32	优	17	32	9	4	0.5	48
2018-04-12	29	优	16	29	9	4	0.4	45
2018-04-13	30	优	16	30	10	4	0.4	49
2018-04-14	28	优	14	28	12	4	0.4	36
2018-04-15	16	优	8	16	10	4	0.6	31
2018-04-16	24	优	14	24	10	4	0.8	41
2018-04-17	48	优	22	48	9	4	0.7	91
2018-04-18	38	优	21	36	10	4	0.7	75
2018-04-19	31	优	15	31	9	4	0.6	55
2018-04-20	32	优	14	32	9	4	0.6	46
2018-04-21	31	优	13	31	8	4	0.5	38
2018-04-22	28	优	13	28	9	4	0.5	47
2018-04-23	35	优	19	35	14	5	0.5	53
2018-04-24	36	优	20	36	15	6	0.6	49
2018-04-25	22	优	15	22	14	4	0.6	44
2018-04-26	25	优	12	24	16	4	0.6	50
2018-04-27	28	优	16	28	11	4	0.6	52
2018-04-28	29	优	17	29	10	4	0.6	51
2018-04-29	29	优	14	29	14	4	0.6	41
2018-04-30	23	优	13	22	18	4	0.5	28
2018-05-01	23	优	12	22	14	4	0.5	46
2018-05-02	26	优	14	26	14	4	0.5	38
2018-05-03	21	优	13	21	11	4	0.4	22
2018-05-04	24	优	13	24	12	5	0.5	25
2018-05-05	26	优	11	26	12	4	0.5	36
2018-05-06	23	优	8	18	13	4	0.4	45
2018-05-07	35	优	10	25	15	4	0.6	70
2018-05-08	43	优	16	30	20	4	0.6	86
2018-05-09	38	优	15	29	21	4	0.6	75
2018-05-10	24	优	10	20	18	4	0.5	48
2018-05-11	19	优	8	18	11	4	0.5	37
2018-05-12	30	优	8	19	14	4	0.5	59
2018-05-13	34	优	10	22	13	4	0.5	67
2018-05-14	42	优	12	26	13	5	0.5	84
2018-05-15	38	优	10	24	12	4	0.4	75
2018-05-16	35	优	12	26	12	4	0.4	70
2018-05-17	41	优	13	28	13	5	0.4	81
2018-05-18	43	优	14	29	14	5	0.5	86
2018-05-19	36	优	17	27	16	4	0.5	72
2018-05-20	34	优	14	25	13	5	0.5	68
2018-05-21	25	优	14	24	14	5	0.5	50
2018-05-22	26	优	10	20	14	4	0.5	51
2018-05-23	36	优	10	24	16	4	0.5	71
2018-05-24	30	优	10	22	19	4	0.5	60
2018-05-25	39	优	10	23	19	5	0.5	78
2018-05-26	34	优	11	21	13	4	0.5	68
2018-05-27	44	优	11	23	14	4	0.5	88
2018-05-28	30	优	10	25	20	4	0.5	60
2018-05-29	33	优	14	31	22	5	0.6	65
2018-05-30	36	优	13	26	14	5	0.5	71
2018-05-31	35	优	10	21	12	4	0.4	69
2018-06-01	37	优	14	23	13	4	0.5	74
2018-06-02	23	优	9	17	8	4	0.4	45
2018-06-03	27	优	9	22	7	4	0.5	54
2018-06-04	24	优	4	13	8	3	0.4	48
2018-06-05	25	优	4	9	8	4	0.5	50
2018-06-06	27	优	4	9	9	4	0.6	53
2018-06-07	40	优	10	19	10	4	0.6	80
2018-06-08	35	优	10	19	15	4	0.6	70
2018-06-09	38	优	16	32	18	6	0.6	76
2018-06-10	32	优	12	22	17	6	0.6	63
2018-06-11	33	优	9	22	18	5	0.5	66
2018-06-12	27	优	11	27	16	6	0.5	45
2018-06-13	26	优	7	26	14	4	0.4	37
2018-06-14	20	优	9	20	16	4	0.5	27
2018-06-15	52	良	16	28	15	5	0.6	102
2018-06-16	51	良	18	27	11	4	0.6	101
2018-06-17	37	优	14	34	14	4	0.6	74
2018-06-18	35	优	11	22	18	4	0.6	70
2018-06-19	31	优	11	25	15	4	0.5	61
2018-06-20	36	优	13	33	14	4	0.5	72
2018-06-21	37	优	16	34	16	5	0.5	74
2018-06-22	31	优	14	29	17	4	0.5	62
2018-06-23	25	优	10	25	13	4	0.5	50
2018-06-24	28	优	13	28	12	4	0.5	52
2018-06-25	24	优	10	24	11	4	0.4	45
2018-06-26	25	优	10	25	13	4	0.5	48
2018-06-27	28	优	14	28	19	4	0.6	42
2018-06-28	31	优	13	30	22	4	0.5	62
2018-06-29	39	优	14	30	18	4	0.5	78
2018-06-30	32	优	13	28	15	4	0.5	64
2018-07-01	33	优	15	28	15	4	0.5	66
2018-07-02	28	优	11	22	16	4	0.5	55
2018-07-03	33	优	9	24	15	4	0.5	66
2018-07-04	34	优	9	22	12	4	0.5	68
2018-07-05	38	优	12	26	16	4	0.5	75
2018-07-06	38	优	10	25	18	4	0.5	75
2018-07-07	39	优	11	23	18	4	0.5	77
2018-07-08	23	优	9	19	12	4	0.5	46
2018-07-09	18	优	5	13	8	4	0.5	35
2018-07-10	18	优	4	13	6	4	0.5	35
2018-07-11	19	优	7	19	4	4	0.4	37
2018-07-12	18	优	5	12	6	4	0.4	35
2018-07-13	18	优	5	13	6	4	0.4	35
2018-07-14	19	优	4	10	6	4	0.4	38
2018-07-15	21	优	4	12	5	4	0.4	42
2018-07-16	19	优	4	10	4	4	0.4	38
2018-07-17	34	优	6	20	5	4	0.4	68
2018-07-18	15	优	7	15	5	3	0.4	30
2018-07-19	17	优	4	11	9	3	0.5	33
2018-07-20	23	优	6	16	15	5	0.6	46
2018-07-21	19	优	7	18	11	4	0.6	38
2018-07-22	15	优	6	14	6	4	0.6	27
2018-07-23	15	优	5	10	9	4	0.6	29
2018-07-24	23	优	8	18	13	4	0.6	45
2018-07-25	22	优	10	22	12	3	0.5	37
2018-07-26	20	优	8	20	14	4	0.5	40
2018-07-27	18	优	7	18	9	4	0.4	34
2018-07-28	15	优	6	15	10	4	0.5	30
2018-07-29	17	优	7	17	10	4	0.5	34
2018-07-30	22	优	8	22	10	4	0.4	39
2018-07-31	27	优	9	22	12	4	0.5	54
2018-08-01	39	优	12	26	13	4	0.5	78
2018-08-02	36	优	11	26	12	4	0.5	72
2018-08-03	31	优	9	23	13	4	0.4	62
2018-08-04	32	优	10	28	15	4	0.5	64
2018-08-05	24	优	11	22	13	4	0.5	48
2018-08-06	22	优	10	22	12	4	0.5	43
2018-08-07	18	优	8	16	7	4	0.4	36
2018-08-08	43	优	10	20	6	4	0.4	86
2018-08-09	24	优	8	21	6	4	0.4	47
2018-08-10	26	优	6	13	9	4	0.5	52
2018-08-11	30	优	7	14	11	4	0.6	60
2018-08-12	32	优	8	16	12	4	0.6	63
2018-08-13	27	优	7	16	13	4	0.6	54
2018-08-14	33	优	8	12	11	4	0.6	66
2018-08-15	34	优	6	10	10	4	0.5	68
2018-08-16	31	优	8	15	12	4	0.5	62
2018-08-17	34	优	7	16	22	4	0.6	67
2018-08-18	31	优	7	14	18	4	0.5	61
2018-08-19	34	优	9	20	15	5	0.5	68
2018-08-20	30	优	12	25	22	5	0.5	60
2018-08-21	30	优	11	28	22	5	0.5	59
2018-08-22	30	优	11	23	18	5	0.5	60
2018-08-23	33	优	11	23	22	5	0.5	65
2018-08-24	25	优	8	19	20	4	0.5	46
2018-08-25	31	优	8	18	14	4	0.5	62
2018-08-26	45	优	10	20	13	4	0.6	90
2018-08-27	49	优	15	28	15	4	0.6	98
2018-08-28	31	优	18	31	18	5	0.6	58
2018-08-29	23	优	10	20	18	4	0.6	36
2018-08-30	23	优	8	20	11	4	0.5	46
2018-08-31	33	优	14	33	10	4	0.4	51
2018-09-01	26	优	12	26	15	4	0.5	39
2018-09-02	26	优	13	26	13	4	0.5	42
2018-09-03	22	优	11	22	16	4	0.5	43
2018-09-04	31	优	11	24	17	4	0.5	61
2018-09-05	31	优	9	23	18	4	0.5	62
2018-09-06	35	优	11	26	16	5	0.5	70
2018-09-07	37	优	12	25	13	4	0.5	74
2018-09-08	39	优	8	17	10	4	0.5	77
2018-09-09	85	良	26	45	10	6	0.7	142
2018-09-10	55	良	20	27	11	4	0.6	106
2018-09-11	82	良	16	32	11	5	0.6	138
2018-09-12	78	良	34	53	17	7	0.6	133
2018-09-13	56	良	32	45	14	5	0.7	107
2018-09-14	26	优	12	19	7	4	0.4	51
2018-09-15	52	良	22	38	14	6	0.6	102
2018-09-16	50	优	34	50	7	6	0.7	93
2018-09-17	25	优	10	18	12	3	0.6	50
2018-09-18	21	优	8	21	8	4	0.5	31
2018-09-19	20	优	8	20	6	4	0.4	40
2018-09-20	35	优	12	26	13	4	0.5	70
2018-09-21	42	优	15	28	12	4	0.5	84
2018-09-22	20	优	10	16	10	4	0.5	40
2018-09-23	22	优	10	17	9	4	0.5	43
2018-09-24	23	优	9	15	9	4	0.5	45
2018-09-25	18	优	8	14	10	4	0.4	36
2018-09-26	32	优	9	23	9	4	0.5	63
2018-09-27	35	优	14	34	10	4	0.5	70
2018-09-28	45	优	19	30	10	4	0.6	90
2018-09-29	55	良	18	29	11	6	0.7	106
2018-09-30	85	良	28	46	16	7	0.8	142
2018-10-01	108	轻度污染	33	51	8	7	0.7	168
2018-10-02	102	轻度污染	29	53	7	6	0.6	162
2018-10-03	98	良	29	58	6	5	0.6	157
2018-10-04	115	轻度污染	32	61	10	8	0.7	176
2018-10-05	100	良	41	70	22	11	0.8	160
2018-10-06	113	轻度污染	42	64	14	9	0.8	174
2018-10-07	130	轻度污染	34	52	14	7	0.7	192
2018-10-08	52	良	28	44	15	5	0.6	102
2018-10-09	42	优	17	32	8	4	0.6	83
2018-10-10	60	良	23	38	9	5	0.7	112
2018-10-11	58	良	24	35	8	4	0.8	109
2018-10-12	63	良	26	40	8	5	0.8	115
2018-10-13	49	优	14	32	6	4	0.6	98
2018-10-14	32	优	13	29	11	4	0.6	64
2018-10-15	31	优	12	27	13	4	0.6	62
2018-10-16	33	优	10	23	11	4	0.6	65
2018-10-17	35	优	11	23	10	4	0.6	70
2018-10-18	47	优	9	20	9	4	0.7	93
2018-10-19	47	优	16	33	6	4	0.6	93
2018-10-20	38	优	12	25	7	4	0.5	76
2018-10-21	34	优	11	31	7	4	0.5	68
2018-10-22	31	优	11	27	10	4	0.5	62
2018-10-23	34	优	10	23	9	4	0.5	68
2018-10-24	43	优	18	32	9	4	0.6	85
2018-10-25	38	优	13	28	9	4	0.6	75
2018-10-26	40	优	13	27	10	4	0.6	79
2018-10-27	86	良	20	36	8	6	0.8	143
2018-10-28	91	良	24	53	8	8	0.7	149
2018-10-29	73	良	22	48	12	8	0.6	127
2018-10-30	75	良	24	55	15	8	0.6	130
2018-10-31	72	良	25	53	15	10	0.6	126
2018-11-01	85	良	28	57	23	11	0.6	141
2018-11-02	90	良	33	53	12	9	0.6	147
2018-11-03	46	优	20	28	12	4	0.5	91
2018-11-04	82	良	26	33	13	5	0.6	138
2018-11-05	40	优	15	27	10	4	0.5	79
2018-11-06	32	优	12	28	7	4	0.4	64
2018-11-07	34	优	12	29	6	4	0.4	68
2018-11-08	98	良	36	51	9	7	0.7	157
2018-11-09	68	良	32	51	10	6	0.8	121
2018-11-10	41	优	14	33	8	4	0.6	81
2018-11-11	34	优	14	34	6	4	0.6	66
2018-11-12	39	优	13	29	8	4	0.6	77
2018-11-13	65	良	20	36	9	5	0.7	118
2018-11-14	36	优	14	30	6	4	0.6	72
2018-11-15	22	优	8	22	12	3	0.6	42
2018-11-16	25	优	10	25	12	4	0.5	47
2018-11-17	22	优	9	22	10	4	0.5	41
2018-11-18	24	优	8	22	11	4	0.5	47
2018-11-19	50	优	15	27	10	4	0.8	99
2018-11-20	35	优	10	24	7	4	0.6	70
2018-11-21	27	优	8	22	10	4	0.6	53
2018-11-22	41	优	9	26	11	6	0.9	81
2018-11-23	44	优	22	38	11	6	0.8	88
2018-11-24	63	良	23	39	10	4	0.7	115
2018-11-25	59	良	32	46	9	6	0.7	110
2018-11-26	45	优	18	26	10	4	0.6	90
2018-11-27	45	优	24	33	12	5	0.7	89
2018-11-28	33	优	13	18	14	4	0.7	65
2018-11-29	45	优	29	45	21	6	0.8	70
2018-11-30	37	优	16	36	9	4	0.5	73
2018-12-01	37	优	14	37	10	4	0.5	59
2018-12-02	38	优	15	38	10	4	0.5	56
2018-12-03	31	优	12	31	11	4	0.4	52
2018-12-04	30	优	12	28	9	4	0.4	60
2018-12-05	31	优	15	27	11	4	0.4	62
2018-12-06	29	优	12	29	10	4	0.5	51
2018-12-07	33	优	15	33	13	4	0.6	50
2018-12-08	28	优	9	22	22	4	0.7	28
2018-12-09	27	优	12	27	19	4	0.7	28
2018-12-10	28	优	15	24	22	5	0.7	24
2018-12-11	31	优	17	31	15	8	0.7	22
2018-12-12	26	优	14	26	13	8	0.8	41
2018-12-13	38	优	26	37	14	9	0.8	35
2018-12-14	46	优	32	43	17	8	0.8	52
2018-12-15	43	优	28	43	16	6	0.8	55
2018-12-16	51	良	33	52	20	12	1	48
2018-12-17	44	优	25	38	15	9	0.9	87
2018-12-18	47	优	23	44	19	7	0.7	94
2018-12-19	48	优	20	48	18	5	0.6	68
2018-12-20	36	优	19	36	18	5	0.6	54
2018-12-21	32	优	13	32	11	5	0.6	47
2018-12-22	39	优	18	39	13	6	0.6	68
2018-12-23	55	良	30	45	9	8	0.7	105
2018-12-24	23	优	11	18	13	5	0.9	35
2018-12-25	30	优	13	30	18	5	0.8	46
2018-12-26	45	优	16	30	10	5	0.6	89
2018-12-27	74	良	28	42	11	7	0.8	128
2018-12-28	39	优	16	39	7	5	0.6	74
2018-12-29	40	优	19	40	14	6	0.8	37
2018-12-30	44	优	26	44	15	7	0.8	37
2018-12-31	35	优	22	35	14	9	1	35
2019-01-01	46	优	32	39	13	10	1	42
2019-01-02	46	优	32	43	14	9	0.9	45
2019-01-03	38	优	26	26	16	6	1	40
2019-01-04	26	优	14	19	18	6	0.9	52
2019-01-05	40	优	28	36	19	7	0.9	72
2019-01-06	37	优	21	37	20	6	1	63
2019-01-07	46	优	13	46	14	4	0.9	72
2019-01-08	50	优	28	50	25	5	1	74
2019-01-09	44	优	18	44	20	4	0.7	52
2019-01-10	50	优	17	50	12	5	0.6	60
2019-01-11	48	优	21	48	14	5	0.6	78
2019-01-12	30	优	16	30	15	5	0.5	56
2019-01-13	57	良	25	40	13	6	0.7	108
2019-01-14	38	优	15	34	9	5	0.6	75
2019-01-15	54	良	25	42	9	5	0.6	104
2019-01-16	52	良	35	53	14	8	1.2	47
2019-01-17	42	优	29	42	14	8	1	78
2019-01-18	59	良	30	45	10	6	1	110
2019-01-19	48	优	23	46	9	5	0.6	96
2019-01-20	48	优	22	42	10	6	0.6	96
2019-01-21	43	优	27	43	13	8	1	72
2019-01-22	52	良	36	47	16	9	1	86
2019-01-23	102	轻度污染	49	65	32	8	1	162
2019-01-24	66	良	34	52	10	6	0.7	119
2019-01-25	57	良	30	50	14	6	0.6	108
2019-01-26	97	良	37	57	10	7	0.6	156
2019-01-27	55	良	27	56	7	6	0.5	106
2019-01-28	46	优	19	46	8	5	0.4	79
2019-01-29	32	优	11	31	8	5	0.4	64
2019-01-30	37	优	14	31	10	5	0.4	73
2019-01-31	35	优	16	28	8	5	0.4	70
2019-02-01	48	优	21	36	12	6	0.7	96
2019-02-02	40	优	16	40	9	6	0.6	70
2019-02-03	28	优	11	21	8	5	0.4	56
2019-02-04	26	优	14	25	6	5	0.4	51
2019-02-05	38	优	25	38	6	7	0.4	44
2019-02-06	25	优	11	20	4	5	0.4	50
2019-02-07	24	优	10	19	6	5	0.4	48
2019-02-08	29	优	15	24	5	5	0.4	58
2019-02-09	26	优	13	22	5	5	0.4	51
2019-02-10	29	优	15	24	5	5	0.4	57
2019-02-11	33	优	16	33	6	5	0.5	60
2019-02-12	31	优	12	30	8	5	0.5	61
2019-02-13	31	优	11	26	7	5	0.4	61
2019-02-14	34	优	12	25	8	5	0.4	67
2019-02-15	27	优	12	27	9	5	0.4	47
2019-02-16	22	优	9	22	8	5	0.4	41
2019-02-17	22	优	8	21	6	5	0.5	44
2019-02-18	26	优	10	20	8	5	0.5	52
2019-02-19	27	优	14	27	8	5	0.4	48
2019-02-20	22	优	9	22	7	5	0.3	41
2019-02-21	28	优	10	23	12	6	0.3	56
2019-02-22	33	优	17	33	11	6	0.6	50
2019-02-23	29	优	13	29	12	5	0.4	51
2019-02-24	25	优	10	18	12	5	0.8	50
2019-02-25	42	优	21	42	16	5	1	39
2019-02-26	33	优	14	33	14	5	0.6	63
2019-02-27	35	优	17	31	11	5	0.5	69
2019-02-28	29	优	13	28	10	5	0.5	58
2019-03-01	25	优	11	25	10	5	0.4	47
2019-03-02	28	优	14	28	10	5	0.4	50
2019-03-03	34	优	17	32	15	6	0.5	68
2019-03-04	22	优	11	22	10	5	0.4	44
2019-03-05	24	优	11	23	9	5	0.4	48
2019-03-06	34	优	19	34	16	6	0.4	53
2019-03-07	24	优	10	24	14	4	0.7	41
2019-03-08	35	优	12	30	12	5	0.6	70
2019-03-09	32	优	20	32	16	5	0.6	47
2019-03-10	27	优	15	27	16	5	0.8	32
2019-03-11	29	优	17	29	11	5	0.8	50
2019-03-12	46	优	19	32	12	6	0.8	92
2019-03-13	41	优	22	41	10	5	0.7	73
2019-03-14	40	优	23	38	11	5	0.7	79
2019-03-15	51	良	30	52	12	5	0.8	74
2019-03-16	39	优	16	38	9	5	0.6	78
2019-03-17	44	优	18	44	9	5	0.6	72
2019-03-18	41	优	19	41	11	5	0.6	57
2019-03-19	40	优	20	40	11	5	0.5	60
2019-03-20	33	优	16	32	11	5	0.4	65
2019-03-21	34	优	14	34	19	6	0.4	51
2019-03-22	36	优	16	36	16	5	0.4	45
2019-03-23	27	优	14	27	10	5	0.4	42
2019-03-24	25	优	8	21	16	4	0.6	50
2019-03-25	42	优	17	42	15	9	0.7	63
2019-03-26	34	优	14	34	11	4	0.6	64
2019-03-27	35	优	14	30	9	4	0.5	69
2019-03-28	35	优	14	30	12	5	0.4	69
2019-03-29	40	优	24	40	18	6	0.5	72
2019-03-30	28	优	16	28	15	5	0.4	52
2019-03-31	27	优	12	22	10	5	0.4	54
2019-04-01	43	优	10	29	8	4	0.4	85
2019-04-02	46	优	13	32	9	4	0.4	91
2019-04-03	40	优	14	35	9	5	0.4	80
2019-04-04	32	优	13	30	9	4	0.5	63
2019-04-05	35	优	12	26	9	4	0.4	70
2019-04-06	32	优	13	27	14	5	0.4	63
2019-04-07	32	优	12	24	16	5	0.4	63
2019-04-08	29	优	13	27	16	5	0.4	57
2019-04-09	38	优	17	30	14	5	0.5	75
2019-04-10	44	优	16	34	17	5	0.4	88
2019-04-11	38	优	15	32	16	5	0.4	76
2019-04-12	26	优	14	26	10	4	0.4	42
2019-04-13	24	优	10	19	12	4	0.4	48
2019-04-14	22	优	11	22	14	4	0.4	43
2019-04-15	50	优	12	26	10	5	0.6	100
2019-04-16	39	优	11	22	12	4	0.6	77
2019-04-17	37	优	6	17	11	4	0.6	73
2019-04-18	25	优	12	25	12	4	0.5	45
2019-04-19	32	优	15	31	13	4	0.5	64
2019-04-20	38	优	22	38	14	4	0.5	72
2019-04-21	37	优	19	33	12	4	0.5	74
2019-04-22	49	优	20	38	14	5	0.5	98
2019-04-23	35	优	11	27	12	4	0.5	70
2019-04-24	45	优	16	32	16	5	0.5	89
2019-04-25	49	优	17	33	16	5	0.5	98
2019-04-26	34	优	13	25	12	4	0.5	67
2019-04-27	32	优	10	22	12	4	0.4	63
2019-04-28	28	优	14	24	11	4	0.5	56
2019-04-29	38	优	16	31	15	4	0.5	75
2019-04-30	54	良	17	34	17	5	0.6	104
2019-05-01	50	优	29	40	18	8	0.8	99
2019-05-02	54	良	22	34	12	5	0.8	104
2019-05-03	56	良	20	40	10	4	0.8	107
2019-05-04	45	优	18	33	12	4	0.7	90
2019-05-05	30	优	14	27	17	4	0.7	60
2019-05-06	36	优	18	32	11	4	0.6	71
2019-05-07	46	优	7	20	8	4	0.6	91
2019-05-08	41	优	7	20	11	5	0.6	81
2019-05-09	49	优	7	20	12	6	0.6	98
2019-05-10	57	良	11	20	11	5	0.5	108
2019-05-11	44	优	8	20	8	5	0.5	88
2019-05-12	33	优	12	28	9	5	0.5	66
2019-05-13	29	优	13	26	13	5	0.5	57
2019-05-14	25	优	10	21	17	5	0.4	50
2019-05-15	36	优	15	31	19	4	0.5	72
2019-05-16	35	优	16	34	17	5	0.5	70
2019-05-17	48	优	18	35	17	5	0.5	96
2019-05-18	53	良	16	34	18	5	0.5	103
2019-05-19	46	优	18	35	16	5	0.4	92
2019-05-20	61	良	20	37	16	5	0.5	113
2019-05-21	37	优	14	26	16	4	0.5	73
2019-05-22	56	良	12	20	20	5	0.6	107
2019-05-23	59	良	16	30	20	5	0.6	110
[truncated: 1,561 more rows]
