# Supplementary material for: Integrating D–S evidence theory and multiple deep learning frameworks for time series prediction of air quality
Source: Sci Rep. 2025 Feb 18;15:5971. doi: 10.1038/s41598-025-87935-3 (PMC11836142; doi:10.1038/s41598-025-87935-3)
Supplement: Supplementary file 3 — Supplementary Information 3. [file 41598_2025_87935_MOESM3_ESM.csv]

æ¥æ	AQl	è´¨éç­çº§	PM2.5	PM10	NO2	so2	co	03_8h
2013/12/2	209	éåº¦æ±¡æ	159	278	87	386	5.5	9
2013/12/3	146	è½»åº¦æ±¡æ	112	198	59	182	4.2	15
2013/12/4	178	ä¸­åº¦æ±¡æ	135	234	63	216	4.9	15
2013/12/5	163	ä¸­åº¦æ±¡æ	124	220	55	180	4.1	18
2013/12/6	169	ä¸­åº¦æ±¡æ	128	218	63	203	1.9	18
2013/12/7	193	ä¸­åº¦æ±¡æ	145	244	71	203	0.6	15
2013/12/8	139	è½»åº¦æ±¡æ	107	192	48	152	0.2	33
2013/12/9	65	è?34	79	29	78	2.2	36
2013/12/10	91	è?68	133	37	108	1.9	37
2013/12/11	65	è?32	80	29	56	1.6	38
2013/12/12	91	è?68	121	29	92	1.4	37
2013/12/13	125	è½»åº¦æ±¡æ	95	116	25	76	1.4	25
2013/12/14	116	è½»åº¦æ±¡æ	88	130	23	85	1.5	33
2013/12/15	103	è½»åº¦æ±¡æ	77	113	31	75	1.5	28
2013/12/16	137	è½»åº¦æ±¡æ	105	147	38	100	1.8	17
2013/12/17	111	è½»åº¦æ±¡æ	84	113	37	51	1.5	20
2013/12/18	73	è?53	77	30	52	1.4	20
2013/12/19	116	è½»åº¦æ±¡æ	87	120	33	83	1.8	19
2013/12/20	134	è½»åº¦æ±¡æ	102	133	31	101	1.9	18
2013/12/21	173	ä¸­åº¦æ±¡æ	131	157	32	113	2.2	11
2013/12/22	217	éåº¦æ±¡æ	167	198	33	131	2.3	13
2013/12/23	162	ä¸­åº¦æ±¡æ	123	176	39	117	2.1	11
2013/12/24	186	ä¸­åº¦æ±¡æ	140	230	41	174	2.6	9
2013/12/25	174	ä¸­åº¦æ±¡æ	132	218	35	133	2.4	35
2013/12/26	46	ä¼?16	46	22	34	1.4	35
2013/12/27	68	è?43	87	26	79	1.8	22
2013/12/28	48	ä¼?20	48	31	41	1.5	74
2013/12/29	69	è?42	89	37	92	1.7	72
2013/12/30	65	è?38	81	28	62	1.7	40
2013/12/31	72	è?28	95	23	42	1.8	44
2014/1/1	101	è½»åº¦æ±¡æ	70	151	33	101	2.8	30
2014/1/2	115	è½»åº¦æ±¡æ	87	156	38	151	3.6	17
2014/1/3	76	è?55	103	32	91	2.4	26
2014/1/4	103	è½»åº¦æ±¡æ	77	131	37	134	2.9	25
2014/1/5	87	è?65	118	36	108	2.8	24
2014/1/6	119	è½»åº¦æ±¡æ	90	156	44	125	3.1	9
2014/1/7	142	è½»åº¦æ±¡æ	109	171	41	121	3	14
2014/1/8	55	è?23	60	20	41	1.9	46
2014/1/9	74	è?50	99	35	96	2.6	24
2014/1/10	105	è½»åº¦æ±¡æ	79	132	39	129	3.1	12
2014/1/11	103	è½»åº¦æ±¡æ	78	131	35	147	3.1	30
2014/1/12	58	è?32	67	27	63	2.3	28
2014/1/13	83	è?61	109	38	117	3	24
2014/1/14	109	è½»åº¦æ±¡æ	82	134	41	129	3.3	15
2014/1/15	135	è½»åº¦æ±¡æ	103	160	41	174	3.8	13
2014/1/16	181	ä¸­åº¦æ±¡æ	137	194	46	186	4	22
2014/1/17	103	è½»åº¦æ±¡æ	77	124	33	123	3.3	27
2014/1/18	105	è½»åº¦æ±¡æ	79	136	40	156	3.5	14
2014/1/19	93	è?69	134	27	104	3	38
2014/1/20	53	è?20	57	20	44	2.4	38
2014/1/21	71	è?52	92	37	104	3.3	19
2014/1/22	145	è½»åº¦æ±¡æ	111	161	52	177	4.2	19
2014/1/23	230	éåº¦æ±¡æ	180	249	62	246	5	15
2014/1/24	169	ä¸­åº¦æ±¡æ	129	177	54	165	3.7	27
2014/1/25	111	è½»åº¦æ±¡æ	84	123	55	124	3	20
2014/1/26	154	ä¸­åº¦æ±¡æ	118	169	56	139	3.3	20
2014/1/27	205	éåº¦æ±¡æ	155	204	56	160	3.4	17
2014/1/28	68	è?50	87	35	82	1.7	28
2014/1/29	141	è½»åº¦æ±¡æ	108	166	59	131	2.2	36
2014/1/30	98	è?73	118	50	110	1.9	44
2014/1/31	195	ä¸­åº¦æ±¡æ	146	215	46	111	2.5	29
2014/2/1	245	éåº¦æ±¡æ	195	272	63	188	3.5	28
2014/2/2	206	éåº¦æ±¡æ	156	227	57	165	3.3	39
2014/2/3	54	è?22	58	19	31	1.3	37
2014/2/4	49	ä¼?20	49	21	38	1.4	28
2014/2/5	69	è?51	74	25	46	1.7	21
2014/2/6	101	è½»åº¦æ±¡æ	76	95	28	57	1.9	19
2014/2/7	203	éåº¦æ±¡æ	153	189	48	132	2.7	14
2014/2/8	85	è?63	87	26	63	1.7	34
2014/2/9	24	ä¼?14	24	19	37	1.1	34
2014/2/10	64	è?46	69	32	80	1.7	23
2014/2/11	109	è½»åº¦æ±¡æ	82	116	40	125	2.3	28
2014/2/12	67	è?49	80	27	91	1.9	23
2014/2/13	115	è½»åº¦æ±¡æ	87	129	23	98	1.9	32
2014/2/14	199	ä¸­åº¦æ±¡æ	149	210	26	108	2.1	39
2014/2/15	259	éåº¦æ±¡æ	209	290	32	141	2.7	29
2014/2/16	183	ä¸­åº¦æ±¡æ	138	197	23	84	2.4	43
2014/2/17	121	è½»åº¦æ±¡æ	92	130	18	46	1.7	45
2014/2/18	133	è½»åº¦æ±¡æ	101	142	24	85	1.7	37
2014/2/19	74	è?55	92	16	50	1.4	41
2014/2/20	84	è?62	101	18	69	1.6	31
2014/2/21	220	éåº¦æ±¡æ	170	219	29	111	2.1	37
2014/2/22	251	éåº¦æ±¡æ	201	277	33	164	2.5	33
2014/2/23	219	éåº¦æ±¡æ	169	233	31	134	2.6	28
2014/2/24	181	ä¸­åº¦æ±¡æ	136	207	30	100	2	36
2014/2/25	202	éåº¦æ±¡æ	152	233	33	117	2.2	57
2014/2/26	183	ä¸­åº¦æ±¡æ	138	220	36	137	2.5	29
2014/2/27	61	è?26	71	20	51	1.3	40
2014/2/28	121	è½»åº¦æ±¡æ	92	149	32	90	2.1	23
2014/3/1	164	ä¸­åº¦æ±¡æ	125	188	36	148	2.4	33
2014/3/2	103	è½»åº¦æ±¡æ	77	147	33	138	2.3	49
2014/3/3	102	è½»åº¦æ±¡æ	72	154	30	120	2.2	42
2014/3/4	57	è?25	65	19	45	1.5	43
2014/3/5	67	è?37	85	26	56	1.7	39
2014/3/6	54	è?22	57	20	39	1.4	45
2014/3/7	110	è½»åº¦æ±¡æ	83	157	33	89	2.2	27
2014/3/8	143	è½»åº¦æ±¡æ	110	170	29	82	2.3	49
2014/3/9	93	è?64	136	30	83	2.2	58
2014/3/10	153	ä¸­åº¦æ±¡æ	117	202	40	80	2.5	65
2014/3/11	121	è½»åº¦æ±¡æ	92	169	33	79	2.3	61
2014/3/12	65	è?33	80	18	36	1.6	42
2014/3/13	63	è?23	75	18	42	1.7	55
2014/3/14	82	è?39	114	24	63	2	53
2014/3/15	104	è½»åº¦æ±¡æ	68	158	28	87	2.4	61
2014/3/16	117	è½»åº¦æ±¡æ	71	185	31	88	2.4	71
2014/3/17	159	ä¸­åº¦æ±¡æ	72	268	27	49	1.8	48
2014/3/18	101	è½»åº¦æ±¡æ	44	152	23	38	1.7	39
2014/3/19	126	è½»åº¦æ±¡æ	56	202	24	37	1.9	49
2014/3/20	63	è?27	76	17	30	1.6	50
2014/3/21	90	è?49	130	27	61	2.2	51
2014/3/22	93	è?55	136	28	66	2.3	52
2014/3/23	91	è?57	132	29	47	2.2	73
2014/3/24	114	è½»åº¦æ±¡æ	87	158	35	63	2.4	68
2014/3/25	100	è?65	150	39	61	2.4	72
2014/3/26	104	è½»åº¦æ±¡æ	60	159	35	52	2.3	70
2014/3/27	122	è½»åº¦æ±¡æ	78	195	29	54	2.4	85
2014/3/28	92	è?42	134	14	25	1.8	63
2014/3/29	86	è?38	123	22	33	2.1	57
2014/3/30	101	è½»åº¦æ±¡æ	47	152	23	37	2.2	83
2014/3/31	82	è?61	98	19	26	2.3	67
2014/4/1	105	è½»åº¦æ±¡æ	79	130	24	34	2.3	57
2014/4/2	110	è½»åº¦æ±¡æ	74	170	26	36	2.3	48
2014/4/3	67	è?35	84	17	20	1.8	54
2014/4/4	92	è?42	135	26	35	2	49
2014/4/5	95	è?30	140	17	20	1.8	56
2014/4/6	105	è½»åº¦æ±¡æ	51	160	29	33	2.2	63
2014/4/7	119	è½»åº¦æ±¡æ	72	188	34	40	2.4	73
2014/4/8	125	è½»åº¦æ±¡æ	71	200	33	34	2.3	77
2014/4/9	139	è½»åº¦æ±¡æ	91	229	37	42	2.5	80
2014/4/10	134	è½»åº¦æ±¡æ	91	218	19	20	2.4	63
2014/4/11	112	è½»åº¦æ±¡æ	77	173	25	22	2.5	32
2014/4/12	156	ä¸­åº¦æ±¡æ	119	209	34	29	3	44
2014/4/13	166	ä¸­åº¦æ±¡æ	126	217	31	37	2.9	70
2014/4/14	108	è½»åº¦æ±¡æ	81	164	27	30	2.3	81
2014/4/15	55	è?30	59	13	19	1.6	61
2014/4/16	63	è?43	75	25	22	1.7	49
2014/4/17	110	è½»åº¦æ±¡æ	83	126	30	37	2.3	43
2014/4/18	94	è?69	137	23	24	2	41
2014/4/19	61	è?43	71	25	22	1.8	47
2014/4/20	80	è?52	110	26	30	1.8	51
2014/4/21	78	è?41	105	25	29	1.5	64
2014/4/22	86	è?55	122	24	31	1.4	81
2014/4/23	89	è?57	129	27	38	1.4	76
2014/4/24	98	è?72	146	23	30	1.6	90
2014/4/25	120	è½»åº¦æ±¡æ	70	191	20	23	1.3	72
2014/4/26	108	è½»åº¦æ±¡æ	45	166	18	20	1.1	55
2014/4/27	81	è?34	112	22	24	1.2	68
2014/4/28	74	è?35	98	24	28	1.4	64
2014/4/29	87	è?53	124	29	30	1.6	82
2014/4/30	89	è?55	127	35	32	1.7	89
2014/5/1	120	è½»åº¦æ±¡æ	62	190	30	30	1.7	65
2014/5/2	66	è?16	82	11	17	1.2	63
2014/5/3	75	è?31	99	21	29	1.5	64
2014/5/4	76	è?28	102	18	15	1.1	60
2014/5/5	76	è?33	102	40	29	1.1	60
2014/5/6	105	è½»åº¦æ±¡æ	57	160	52	61	1.1	78
2014/5/7	83	è?35	115	38	23	0.5	67
2014/5/8	125	è½»åº¦æ±¡æ	87	200	50	44	1	103
2014/5/9	159	ä¸­åº¦æ±¡æ	121	233	43	35	1.1	90
2014/5/10	92	è?69	107	36	11	1.1	69
2014/5/11	57	è?33	64	36	17	0.8	59
2014/5/12	97	è?57	144	59	50	1.1	90
2014/5/13	115	è½»åº¦æ±¡æ	72	180	74	63	1.2	84
2014/5/14	68	è?23	86	36	21	0.6	69
2014/5/15	86	è?41	122	58	55	1	72
2014/5/16	98	è?56	146	62	75	1.1	76
2014/5/17	91	è?49	132	44	34	1	102
2014/5/18	92	è?62	134	55	51	1	120
2014/5/19	103	è½»åº¦æ±¡æ	64	156	52	46	0.8	71
2014/5/20	108	è½»åº¦æ±¡æ	74	166	57	65	1	98
2014/5/21	123	è½»åº¦æ±¡æ	79	195	60	42	0.9	108
2014/5/22	116	è½»åº¦æ±¡æ	79	182	46	29	0.8	114
2014/5/23	70	è?40	91	39	22	0.8	105
2014/5/24	59	è?34	61	30	21	0.8	111
2014/5/25	90	è?35	131	21	11	0.4	83
2014/5/26	76	è?32	103	55	35	0.8	92
2014/5/27	94	è?40	138	53	52	1	88
2014/5/28	76	è?31	102	62	46	0.9	107
2014/5/29	86	è?44	121	68	72	1.1	121
2014/5/30	90	è?48	131	68	63	1.3	120
2014/5/31	88	è?53	127	55	38	1.1	112
2014/6/1	72	è?38	78	32	23	1	126
2014/6/2	63	è?38	75	35	17	1	102
2014/6/3	66	è?21	50	29	17	1	119
2014/6/4	68	è?36	81	45	32	1.2	122
2014/6/5	72	è?46	95	50	32	1.4	115
2014/6/6	59	è?26	69	34	17	1.1	75
2014/6/7	55	è?20	59	44	26	1	101
2014/6/8	70	è?32	91	49	38	1.1	90
2014/6/9	55	è?17	61	32	18	0.8	82
2014/6/10	53	è?17	57	36	22	0.9	82
2014/6/11	66	è?31	82	37	20	1	100
2014/6/12	75	è?51	99	40	24	1.2	126
2014/6/13	88	è?55	125	53	41	1.5	122
2014/6/14	89	è?67	117	52	36	1.6	124
2014/6/15	115	è½»åº¦æ±¡æ	87	149	46	40	1.6	127
2014/6/16	109	è½»åº¦æ±¡æ	83	160	62	32	1.5	123
2014/6/17	86	è?64	117	38	35	1.5	138
2014/6/18	102	è½»åº¦æ±¡æ	77	128	50	21	1.6	108
2014/6/19	53	è?24	55	38	14	1.2	57
2014/6/20	56	è?22	53	35	20	1.2	107
2014/6/21	74	è?51	97	37	19	1.5	116
2014/6/22	91	è?67	121	39	23	1.6	140
2014/6/23	83	è?59	112	35	21	1.6	140
201 4-06-24	111	è½»åº¦æ±¡æ	84	144	36	25	1.7	153
2014/6/25	75	è?55	87	40	14	1.7	125
2014/6/26	80	è?58	111	52	24	1.7	126
2014/6/27	63	è?25	75	45	26	1.3	104
2014/6/28	66	è?29	81	47	34	1.4	117
2014/6/29	72	è?48	94	40	36	1.7	98
2014/6/30	78	è?47	106	46	30	1.6	118
2014/7/1	75	è?41	100	47	23	1.7	96
2014/7/2	80	è?46	85	46	31	1.6	136
2014/7/3	76	è?47	103	50	31	1.5	112
2014/7/4	65	è?39	81	47	22	1.4	96
2014/7/5	72	è?49	94	36	18	1.2	115
2014/7/6	97	è?64	121	42	26	1.4	156
2014/7/7	141	è½»åº¦æ±¡æ	108	189	51	39	1.4	164
2014/7/8	111	è½»åº¦æ±¡æ	84	142	38	19	1.1	119
2014/7/9	38	ä¼?12	28	25	9	0.5	76
2014/7/10	78	è?21	37	38	19	0.9	134
2014/7/11	92	è?53	113	46	32	1.2	150
2014/7/12	69	è?24	70	36	17	0.6	123
2014/7/13	74	è?41	97	50	34	1	103
2014/7/14	82	è?43	114	56	42	1.1	115
2014/7/15	98	è?51	126	55	64	1	158
2014/7/16	128	è½»åº¦æ±¡æ	59	135	59	46	1	191
2014/7/17	133	è½»åº¦æ±¡æ	75	159	50	46	1	196
2014/7/18	122	è½»åº¦æ±¡æ	71	153	42	24	1.1	184
2014/7/19	107	è½»åº¦æ±¡æ	51	102	25	15	0.8	168
2014/7/20	98	è?54	103	39	30	0.8	158
2014/7/21	80	è?56	110	45	31	0.9	125
2014/7/22	46	ä¼?19	46	33	12	0.6	69
2014/7/23	48	ä¼?13	37	34	16	0.6	96
2014/7/24	68	è?18	54	37	20	0.6	122
2014/7/25	101	è½»åº¦æ±¡æ	23	66	44	22	0.7	161
2014/7/26	118	è½»åº¦æ±¡æ	47	116	54	42	0.9	180
2014/7/27	106	è½»åº¦æ±¡æ	51	116	44	33	0.8	167
2014/7/28	147	è½»åº¦æ±¡æ	75	147	51	43	1.1	212
2014/7/29	112	è½»åº¦æ±¡æ	85	153	43	26	1.3	166
2014/7/30	117	è½»åº¦æ±¡æ	44	87	40	26	1	179
2014/7/31	119	è½»åº¦æ±¡æ	59	112	37	23	0.9	181
2014/8/1	120	è½»åº¦æ±¡æ	86	146	31	21	1.1	182
2014/8/2	143	è½»åº¦æ±¡æ	101	161	38	30	1.3	207
2014/8/3	131	è½»åº¦æ±¡æ	98	169	40	29	1.3	194
2014/8/4	137	è½»åº¦æ±¡æ	104	165	34	29	1.5	157
2014/8/5	50	ä¼?22	50	31	18	0.7	72
2014/8/6	38	ä¼?15	38	40	15	0.8	49
2014/8/7	57	è?23	45	33	25	0.8	108
2014/8/8	74	è?51	99	46	35	1.2	104
2014/8/9	101	è½»åº¦æ±¡æ	76	125	50	43	1.6	148
2014/8/10	99	è?66	130	55	42	1.4	159
2014/8/11	64	è?31	77	42	27	0.9	85
2014/8/12	64	è?31	79	41	30	0.9	61
2014/8/13	51	è?27	52	28	28	1	73
2014/8/14	54	è?24	58	33	29	0.9	94
2014/8/15	58	è?29	65	40	33	1	109
2014/8/16	62	è?33	75	39	35	1	93
2014/8/17	49	ä¼?27	49	31	23	1	74
2014/8/18	59	è?33	67	36	27	1	97
2014/8/19	66	è?37	82	37	30	1.1	116
2014/8/20	71	è?42	92	38	33	1	110
2014/8/21	66	è?34	82	34	27	0.9	103
2014/8/22	59	è?36	68	29	22	0.9	86
2014/8/23	57	è?32	63	24	20	0.9	83
2014/8/24	38	ä¼?12	32	16	14	0.7	75
2014/8/25	40	ä¼?12	37	20	16	0.6	80
2014/8/26	52	è?17	54	26	22	0.7	90
2014/8/27	62	è?33	75	22	21	0.9	107
2014/8/28	53	è?32	56	20	17	0.9	102
2014/8/29	69	è?50	87	23	25	1.1	98
2014/8/30	68	è?50	84	20	22	1.1	105
2014/8/31	67	è?49	84	23	29	1.1	103
2014/9/1	75	è?55	91	20	38	1.1	98
2014/9/2	46	ä¼?24	46	20	14	0.8	68
2014/9/3	44	ä¼?17	44	26	20	0.7	79
2014/9/4	68	è?36	86	34	39	1	93
2014/9/5	88	è?58	124	33	46	1.1	145
2014/9/6	93	è?69	123	20	30	1.1	138
2014/9/7	122	è½»åº¦æ±¡æ	93	138	26	50	1.4	95
2014/9/8	80	è?59	96	22	31	1.1	84
2014/9/9	76	è?56	93	23	43	1.1	107
2014/9/10	80	è?57	109	22	37	1.2	87
2014/9/11	76	è?53	102	23	27	1.2	67
2014/9/12	27	ä¼?16	27	16	11	0.9	52
2014/9/13	49	ä¼?25	49	23	21	1.1	37
2014/9/14	64	è?38	78	21	28	1.2	25
2014/9/15	38	ä¼?18	38	18	21	0.8	38
2014/9/16	49	ä¼?20	49	19	22	0.9	29
2014/9/17	38	ä¼?20	38	23	17	1	25
2014/9/18	48	ä¼?21	48	20	20	1	52
2014/9/19	89	è?58	129	33	68	1.4	72
2014/9/20	115	è½»åº¦æ±¡æ	87	163	36	65	1.7	92
2014/9/21	98	è?70	147	31	35	1.4	104
2014/9/22	100	è?75	140	28	26	1.4	79
2014/9/23	87	è?64	103	35	45	1.3	44
2014/9/24	64	è?46	78	29	35	1.2	74
2014/9/25	80	è?53	110	32	31	1.2	67
2014/9/26	98	è?73	146	33	59	1.3	80
2014/9/27	82	è?40	114	33	28	1	55
2014/9/28	86	è?53	121	33	23	1.3	27
2014/9/29	59	è?35	68	23	20	1.1	61
2014/9/30	52	è?25	54	24	17	1.2	58
2014/10/1	81	è?57	113	30	41	1.4	23
2014/10/2	81	è?56	113	27	45	1.3	58
2014/10/3	85	è?49	120	27	34	1.2	60
2014/10/4	65	è?37	80	24	20	1.1	55
2014/10/5	54	è?18	58	22	23	0.9	49
2014/10/6	84	è?56	119	34	46	1.2	76
2014/10/7	159	ä¸­åº¦æ±¡æ	121	214	42	61	1.6	75
2014/10/8	210	éåº¦æ±¡æ	160	296	49	74	2	66
2014/10/9	207	éåº¦æ±¡æ	157	265	37	44	1.9	80
2014/10/10	261	éåº¦æ±¡æ	211	302	31	27	1.9	81
2014/10/11	193	ä¸­åº¦æ±¡æ	145	209	28	49	1.5	73
2014/10/12	29	ä¼?9	29	13	16	0.8	44
2014/10/13	58	è?32	66	25	36	1.1	36
2014/10/14	84	è?61	119	36	71	1.5	44
2014/10/15	92	è?52	134	30	50	1.3	53
2014/10/16	99	è?54	148	39	64	1.4	47
2014/10/17	117	è½»åº¦æ±¡æ	83	184	46	79	1.6	54
2014/10/18	102	è½»åº¦æ±¡æ	59	153	47	51	1.6	47
2014/10/19	197	ä¸­åº¦æ±¡æ	148	304	62	105	2.2	33
2014/10/20	141	è½»åº¦æ±¡æ	108	223	48	50	2	20
2014/10/21	242	éåº¦æ±¡æ	192	320	47	61	2.1	61
2014/10/22	225	éåº¦æ±¡æ	175	277	55	86	2.4	28
2014/10/23	203	éåº¦æ±¡æ	153	252	51	85	2.5	36
2014/10/24	198	ä¸­åº¦æ±¡æ	148	256	56	93	2.4	40
2014/10/25	148	è½»åº¦æ±¡æ	114	228	59	89	2.3	43
2014/10/26	94	è?58	138	33	46	1.5	58
2014/10/27	70	è?32	91	29	30	1.3	51
2014/10/28	101	è½»åº¦æ±¡æ	70	153	45	58	1.8	40
2014/10/29	137	è½»åº¦æ±¡æ	105	187	45	63	1.9	18
2014/10/30	139	è½»åº¦æ±¡æ	106	160	43	73	2.1	10
2014/10/31	154	ä¸­åº¦æ±¡æ	118	174	37	80	2.3	10
2014/11/1	42	ä¼?19	42	18	44	1.3	46
2014/11/2	35	ä¼?11	35	16	40	1.2	43
2014/11/3	84	è?62	114	40	153	1.9	29
2014/11/4	154	ä¸­åº¦æ±¡æ	118	220	52	225	2.1	26
2014/11/5	117	è½»åº¦æ±¡æ	88	152	39	146	1.3	36
2014/11/6	65	è?32	79	30	82	0.8	35
2014/11/7	74	è?54	97	37	84	1.1	25
2014/11/8	104	è½»åº¦æ±¡æ	78	109	36	104	1.3	23
2014/11/9	120	è½»åº¦æ±¡æ	91	139	38	118	1.5	25
2014/11/10	189	ä¸­åº¦æ±¡æ	142	211	48	217	2.2	13
2014/11/11	168	ä¸­åº¦æ±¡æ	127	180	33	181	1.9	35
2014/11/12	31	ä¼?11	31	16	39	0.7	44
2014/11/13	63	è?40	77	36	122	1.1	27
2014/11/14	76	è?49	102	39	135	1.4	24
2014/11/15	98	è?73	141	43	204	1.6	26
2014/11/16	55	è?27	60	24	58	0.8	42
2014/11/17	96	è?72	133	40	153	1.5	23
2014/11/18	156	ä¸­åº¦æ±¡æ	119	216	51	213	2.2	20
2014/11/19	220	éåº¦æ±¡æ	170	284	64	250	2.7	25
2014/11/20	194	ä¸­åº¦æ±¡æ	146	236	48	165	2.1	37
2014/11/21	119	è½»åº¦æ±¡æ	90	168	48	182	1.9	24
2014/11/22	139	è½»åº¦æ±¡æ	106	177	46	133	1.7	24
2014/11/23	281	éåº¦æ±¡æ	231	324	64	197	2.8	17
2014/11/24	183	Iä¸­åº¦æ±¡æ	138	193	47	157	2.3	18
2014/11/25	210	éåº¦æ±¡æ	160	221	52	238	2.7	15
2014/11/26	150	è½»åº¦æ±¡æ	115	158	37	160	2.2	17
2014/11/27	157	ä¸­åº¦æ±¡æ	120	174	38	143	2.3	15
2014/11/28	146	è½»åº¦æ±¡æ	112	174	46	172	2.2	22
2014/11/29	124	è½»åº¦æ±¡æ	95	137	45	152	2.2	15
2014/11/30	67	è?42	84	22	61	1.4	45
2014/12/1	59	è?24	68	20	52	1.2	36
2014/12/2	69	è?43	88	30	111	1.6	12
2014/12/3	56	è?20	62	14	37	1.1	37
2014/12/4	49	ä¼?18	49	15	51	1.1	37
2014/12/5	127	è½»åº¦æ±¡æ	97	149	40	191	2	24
2014/12/6	179	ä¸­åº¦æ±¡æ	135	218	44	244	2.6	16
2014/12/7	78	è?41	107	19	55	1.4	40
2014/12/8	102	è½»åº¦æ±¡æ	73	154	37	136	2	22
2014/12/9	178	ä¸­åº¦æ±¡æ	135	220	46	180	2.4	9
2014/12/10	86	è?36	121	12	39	1.3	37
2014/12/11	67	è?32	84	18	64	1.5	35
2014/12/12	52	è?19	54	13	45	1.4	34
2014/12/13	142	è½»åº¦æ±¡æ	109	172	38	232	2.6	20
2014/12/14	203	éåº¦æ±¡æ	153	246	47	261	3.1	13
2014/12/15	90	è?52	130	16	78	1.9	31
2014/12/16	62	è?21	73	15	59	1.6	32
2014/12/17	92	è?68	126	32	168	2	22
2014/12/18	254	éåº¦æ±¡æ	204	301	60	387	3.3	10
2014/12/19	125	è½»åº¦æ±¡æ	95	158	29	139	2.1	32
2014/12/20	68	è?44	86	27	98	1.6	21
2014/12/21	52	è?24	54	15	60	1.3	28
2014/12/22	171	ä¸­åº¦æ±¡æ	130	199	42	285	2.7	18
2014/12/23	261	éåº¦æ±¡æ	211	307	55	348	3.6	10
2014/12/24	112	è½»åº¦æ±¡æ	84	138	37	136	2.2	15
2014/12/25	116	è½»åº¦æ±¡æ	87	152	37	155	2.3	17
2014/12/26	213	éåº¦æ±¡æ	163	247	49	270	3	10
2014/12/27	306	ä¸¥éæ±¡æ	256	370	57	301	3.8	13
2014/12/28	115	è½»åº¦æ±¡æ	87	135	33	169	2.6	33
2014/12/29	106	è½»åº¦æ±¡æ	79	138	43	254	3	18
2014/12/30	97	è?72	139	29	143	2.7	36
2014/12/31	59	è?18	69	14	42	1.7	34
2015/1/1	108	è½»åº¦æ±¡æ	82	133	39	244	3	17
2015/1/2	136	è½»åº¦æ±¡æ	104	164	49	332	3.7	12
2015/1/3	223	åº¦æ±¡æ?173	249	64	429	4.6	12
2015/1/4	111	è½»åº¦æ±¡æ	84	129	53	215	3.2	15
2015/1/5	129	è½»åº¦æ±¡æ	98	155	44	227	3.4	22
2015/1/6	61	è?35	72	32	120	2.4	21
2015/1/7	130	è½»åº¦æ±¡æ	99	152	50	259	3.5	12
2015/1/8	114	è½»åº¦æ±¡æ	86	141	41	235	3.4	28
2015/1/9	88	è?66	124	40	197	3.1	22
2015/1/10	128	è½»åº¦æ±¡æ	97	157	52	268	3.6	14
2015/1/11	116	è½»åº¦æ±¡æ	88	144	50	226	3.5	18
2015/1/12	126	è½»åº¦æ±¡æ	96	147	51	178	3.5	16
2015/1/13	184	ä¸­åº¦æ±¡æ	139	200	54	170	3.4	29
2015/1/14	203	éåº¦æ±¡æ	153	212	60	214	3.1	18
2015/1/15	171	ä¸­åº¦æ±¡æ	130	183	49	155	2.7	14
2015/1/16	54	è?32	58	26	65	1.7	33
2015/1/17	83	è?61	103	42	157	2.1	19
2015/1/18	54	è?25	59	17	47	1.3	43
2015/1/19	105	è½»åº¦æ±¡æ	79	122	47	204	2.4	26
2015/1/20	93	è?70	118	40	163	2.4	38
2015/1/21	49	ä¼?23	49	24	62	1.3	35
2015/1/22	99	è?74	115	50	202	2.1	25
2015/1/23	132	è½»åº¦æ±¡æ	101	155	63	240	2.6	19
2015/1/24	106	è½»åº¦æ±¡æ	79	125	48	124	1.9	26
2015/1/25	204	éåº¦æ±¡æ	154	199	55	168	2.7	18
2015/1/26	184	ä¸­åº¦æ±¡æ	139	183	44	141	2.6	32
2015/1/27	45	ä¼?23	45	27	71	1.4	33
2015/1/28	59	è?42	66	37	102	1.6	26
2015/1/29	100	è?75	101	36	153	2.1	33
2015/1/30	51	è?32	52	27	73	1.5	36
2015/1/31	63	è?45	68	40	116	1.8	29
2015/2/1	120	è½»åº¦æ±¡æ	91	126	48	173	2.4	37
2015/2/2	148	è½»åº¦æ±¡æ	113	151	53	142	2.7	27
2015/2/3	202	éåº¦æ±¡æ	152	197	55	222	3.2	24
2015/2/4	50	ä¼?32	51	27	68	1.6	39
2015/2/5	51	è?34	53	34	94	1.8	35
2015/2/6	96	è?72	109	50	175	2.4	22
2015/2/7	64	è?46	77	31	91	2	43
2015/2/8	54	è?30	59	34	103	1.7	35
2015/2/9	103	è½»åº¦æ±¡æ	78	117	53	210	2.7	30
2015/2/10	115	è½»åº¦æ±¡æ	87	129	51	200	2.7	50
2015/2/11	63	è?35	75	24	62	1.7	53
2015/2/12	78	è?49	105	36	115	2.1	37
2015/2/13	91	è?68	119	43	155	2.5	42
2015/2/14	130	è½»åº¦æ±¡æ	99	151	60	237	3.2	34
2015/2/15	117	è½»åº¦æ±¡æ	89	142	44	153	2.9	45
2015/2/16	66	è?27	82	18	54	1.8	53
2015/2/17	57	è?33	64	27	96	2.2	50
2015/2/18	69	è?51	87	22	70	2.2	58
2015/2/19	114	è½»åº¦æ±¡æ	86	125	27	81	2.5	52
2015/2/20	164	ä¸­åº¦æ±¡æ	125	153	35	126	2.9	23
2015/2/21	135	è½»åº¦æ±¡æ	103	149	30	141	2.8	56
2015/2/22	57	è?22	64	15	51	1.9	55
2015/2/23	78	è?57	94	36	133	2.5	36
2015/2/24	126	è½»åº¦æ±¡æ	96	146	44	201	3.2	31
2015/2/25	64	è?25	78	13	40	1.9	51
2015/2/26	38	ä¼?19	38	17	55	2.1	45
2015/2/27	63	è?45	68	22	60	2.3	39
2015/2/28	76	è?56	73	26	102	2.6	47
2015/3/1	59	è?35	68	27	118	2.5	48
2015/3/2	71	è?50	93	30	122	2.7	47
2015/3/3	54	è?16	58	11	36	1.9	48
2015/3/4	47	ä¼?23	47	30	84	2.4	36
2015/3/5	93	è?69	99	37	134	2.7	46
2015/3/6	154	ä¸­åº¦æ±¡æ	117	152	42	174	3.1	55
2015/3/7	141	è½»åº¦æ±¡æ	108	153	54	182	2.9	49
2015/3/8	100	è?75	127	42	137	2.6	49
2015/3/9	50	ä¼?19	51	17	34	1.8	51
2015/3/10	56	è?32	63	33	82	2.2	44
2015/3/11	58	è?33	65	32	77	2.2	53
2015/3/12	71	è?48	93	41	126	2.5	49
2015/3/13	60	è?30	71	34	65	2.2	54
2015/3/14	78	è?50	106	39	90	2.4	55
2015/3/15	95	è?50	139	37	81	2.3	58
2015/3/16	135	è½»åº¦æ±¡æ	103	179	46	116	2.8	76
2015/3/17	94	è?70	138	28	42	2.5	76
2015/3/18	177	ä¸­åº¦æ±¡æ	134	219	55	94	3.2	67
2015/3/19	116	è½»åº¦æ±¡æ	88	154	45	84	2.9	53
2015/3/20	74	è?42	98	31	60	2.3	63
2015/3/21	75	è?30	99	30	47	1.9	69
2015/3/22	71	è?26	93	29	40	1.9	51
2015/3/23	86	è?30	123	31	46	1.9	55
2015/3/24	81	è?49	112	39	72	1.9	59
2015/3/25	103	è½»åº¦æ±¡æ	78	143	33	49	2	65
2015/3/26	80	è?59	95	34	53	1.8	75
2015/3/27	109	è½»åº¦æ±¡æ	94	128	44	87	2.1	71
2015/3/28	98	è?73	136	40	82	2.1	69
2015/3/29	91	è?52	132	40	63	1.9	87
2015/3/30	105	è½»åº¦æ±¡æ	79	154	38	52	2	91
2015/3/31	138	è½»åº¦æ±¡æ	106	185	26	29	2.3	75
2015/4/1	42	ä¼?22	42	18	11	2	56
2015/4/2	70	è?51	71	31	28	2.4	43
2015/4/3	62	è?45	68	26	20	1.9	48
2015/4/4	103	è½»åº¦æ±¡æ	77	104	29	21	2.1	37
2015/4/5	50	ä¼?19	50	15	12	1.4	65
2015/4/6	50	ä¼?22	50	21	20	1.5	47
2015/4/7	61	è?39	71	29	28	1.6	61
2015/4/8	115	è½»åº¦æ±¡æ	87	124	33	30	2	52
2015/4/9	53	è?33	57	25	17	1.7	61
2015/4/10	64	è?38	78	39	32	1.8	65
2015/4/11	73	è?36	96	34	28	1.7	66
2015/4/12	66	è?20	81	9	9	1.4	60
2015/4/13	59	è?29	67	21	17	1.6	71
2015/4/14	98	è?73	139	48	51	2	77
2015/4/15	148	è½»åº¦æ±¡æ	95	245	40	66	1.7	72
2015/4/16	129	è½»åº¦æ±¡æ	50	208	19	17	1.2	58
2015/4/17	107	è½»åº¦æ±¡æ	55	164	35	38	1.5	64
2015/4/18	114	è½»åº¦æ±¡æ	66	179	38	31	1.5	53
2015/4/19	66	è?37	82	22	17	1.3	52
2015/4/20	96	è?70	142	36	35	1.5	71
2015/4/21	100	è?63	150	35	32	1.5	66
2015/4/22	86	è?45	123	34	36	1.4	69
2015/4/23	94	è?52	138	38	43	1.5	86
2015/4/24	85	è?41	120	33	23	1.3	77
2015/4/25	85	è?51	119	45	40	1.5	87
2015/4/26	80	è?44	111	43	32	1.4	83
2015/4/27	81	è?60	111	34	36	1.4	98
2015/4/28	100	è?66	151	24	16	1.2	80
2015/4/29	120	è½»åº¦æ±¡æ	90	190	38	29	1.5	125
2015/4/30	112	è½»åº¦æ±¡æ	77	173	37	35	1.7	125
2015/5/1	91	è?65	132	21	20	1.5	114
2015/5/2	76	è?46	101	31	25	1.5	89
2015/5/3	96	è?48	142	29	21	1.4	77
2015/5/4	69	è?30	88	26	26	1.1	76
2015/5/5	105	è½»åº¦æ±¡æ	79	158	37	46	1.2	108
2015/5/6	89	è?53	127	29	18	0.9	99
2015/5/7	97	è?61	144	34	26	1	83
2015/5/8	80	è?46	111	34	46	0.8	132
2015/5/9	78	è?50	107	30	14	0.9	101
2015/5/10	54	è?27	57	35	17	1.2	50
2015/5/11	52	è?12	43	15	13	0.5	102
2015/5/12	73	è?24	73	36	23	0.7	127
2015/5/13	98	è?57	146	59	83	1.1	151
2015/5/14	112	è½»åº¦æ±¡æ	56	173	50	54	1	81
2015/5/15	96	è?54	142	45	43	1	152
2015/5/16	115	è½»åº¦æ±¡æ	52	132	48	50	1	176
2015/5/17	111	è½»åº¦æ±¡æ	70	172	51	59	1.1	160
2015/5/18	68	è?28	69	27	16	0.6	122
2015/5/19	56	è?20	63	28	17	0.6	107
2015/5/20	68	è?20	52	30	21	0.6	122
2015/5/21	68	è?32	68	33	25	0.9	121
2015/5/22	94	è?57	99	51	48	1.2	153
2015/5/23	105	è½»åº¦æ±¡æ	51	106	51	50	1.1	166
2015/5/24	146	è½»åº¦æ±¡æ	61	124	50	44	1.4	211
2015/5/25	134	è½»åº¦æ±¡æ	59	112	46	44	1.3	197
2015/5/26	151	ä¸­åº¦æ±¡æ	66	124	50	81	1.4	216
2015/5/27	170	ä¸­åº¦æ±¡æ	97	178	46	66	1.6	235
2015/5/28	160	ä¸­åº¦æ±¡æ	122	210	44	50	1.9	205
2015/5/29	58	è?33	63	33	15	1	110
2015/5/30	57	è?23	55	40	28	1	108
2015/5/31	96	è?42	85	51	69	1.3	155
2015/6/1	91	è?44	106	55	67	1.3	149
2015/6/2	60	è?20	69	33	18	0.8	101
2015/6/3	71	è?31	91	40	31	1	124
2015/6/4	68	è?32	87	27	24	1	104
2015/6/5	91	è?48	132	45	43	1.2	112
2015/6/6	95	è?47	140	54	63	1.3	120
2015/6/7	68	è?33	85	33	20	1.2	117
2015/6/8	85	è?45	92	42	46	1.4	142
2015/6/9	102	è½»åº¦æ±¡æ	41	102	36	65	1.4	162
2015/6/10	74	è?28	97	27	18	1.1	117
2015/6/11	46	ä¼?14	46	15	12	1	91
2015/6/12	65	è?26	79	33	29	1.2	103
2015/6/13	62	è?13	38	21	15	1.1	114
2015/6/14	102	è½»åº¦æ±¡æ	26	65	34	27	1.3	162
2015/6/15	92	è?66	126	40	48	1.8	150
2015/6/16	116	è½»åº¦æ±¡æ	78	134	40	59	1.8	178
2015/6/17	109	è½»åº¦æ±¡æ	60	113	39	34	1.8	170
2015/6/18	85	è?23	56	34	19	1.2	142
2015/6/19	82	è?35	100	45	36	1.3	138
2015/6/20	81	è?44	107	26	19	1.3	137
2015/6/21	92	è?68	123	38	50	1.6	121
2015/6/22	131	è½»åº¦æ±¡æ	64	106	37	35	1.7	194
2015/6/23	128	è½»åº¦æ±¡æ	92	153	40	26	1.8	191
2015/6/24	51	è?25	50	26	21	1.2	101
2015/6/25	107	è½»åº¦æ±¡æ	72	130	39	29	1.6	168
2015/6/26	121	è½»åº¦æ±¡æ	92	159	39	44	1.6	182
2015/6/27	118	è½»åº¦æ±¡æ	90	145	23	31	1.5	173
2015/6/28	118	è½»åº¦æ±¡æ	89	136	22	20	1.3	141
2015/6/29	78	è?57	82	26	9	1.2	93
2015/6/30	56	è?40	61	28	15	1.1	105
2015/7/1	72	è?30	74	43	30	1	126
2015/7/2	67	è?19	68	39	21	0.8	120
2015/7/3	88	è?19	61	37	22	0.8	146
2015/7/4	109	è½»åº¦æ±¡æ	42	101	36	58	1	170
2015/7/5	95	è?63	133	38	57	1.1	154
2015/7/6	123	è½»åº¦æ±¡æ	93	155	27	25	1.1	163
2015/7/7	115	è½»åº¦æ±¡æ	87	134	31	24	1.3	170
2015/7/8	108	è½»åº¦æ±¡æ	81	128	26	19	1.1	152
2015/7/9	99	è?48	91	33	26	0.9	159
2015/7/10	111	è½»åº¦æ±¡æ	84	138	37	40	1.1	155
2015/7/11	83	è?61	101	35	31	1.2	131
2015/7/12	72	è?48	91	40	24	1.1	126
2015/7/13	80	è?45	110	75	51	1.1	119
2015/7/14	73	è?40	96	46	29	0.9	115
2015/7/15	53	è?26	57	22	10	0.8	84
2015/7/16	51	è?23	38	15	7	0.7	101
2015/7/17	57	è?41	58	22	13	1	83
2015/7/18	48	ä¼?24	40	21	13	0.9	96
2015/7/19	55	è?37	60	20	19	0.9	98
2015/7/20	55	è?31	59	23	18	0.9	96
2015/7/21	57	è?34	64	25	20	0.9	90
2015/7/22	54	è?29	58	27	17	0.9	85
2015/7/23	48	ä¼?21	48	29	17	0.8	84
2015/7/24	55	è?21	60	37	23	0.9	81
2015/7/25	70	è?29	72	38	26	1	123
2015/7/26	60	è?33	70	27	19	0.9	96
2015/7/27	82	è?60	107	24	19	1.2	103
2015/7/28	73	è?53	92	25	18	1	99
2015/7/29	58	è?31	65	32	14	1	68
2015/7/30	73	è?43	95	28	21	1.1	100
2015/7/31	61	è?36	71	18	8	1.1	63
2015/8/1	52	è?26	53	24	10	1.1	66
2015/8/2	54	è?29	54	41	11	0.9	104
2015/8/3	56	è?37	61	39	15	1	77
2015/8/4	70	è?29	89	30	17	0.9	78
2015/8/5	87	è?64	117	29	29	1	78
2015/8/6	66	è?36	81	31	20	0.8	81
2015/8/7	73	è?48	96	24	14	0.9	83
2015/8/8	81	è?56	111	25	12	0.8	62
2015/8/9	63	è?40	76	27	14	0.8	73
2015/8/10	62	è?34	73	28	16	0.7	68
2015/8/11	67	è?33	84	38	21	0.8	50
2015/8/12	71	è?40	91	38	22	0.8	68
2015/8/13	84	è?55	117	36	30	0.9	103
2015/8/14	71	è?48	92	26	14	0.8	72
2015/8/15	75	è?48	100	38	29	0.9	76
2015/8/16	79	è?46	108	42	33	0.9	90
2015/8/17	96	è?57	141	46	29	0.9	79
2015/8/18	113	è½»åº¦æ±¡æ	76	176	36	38	1	107
2015/8/19	97	è?72	140	36	47	1.1	112
2015/8/20	62	è?25	74	43	25	0.8	80
2015/8/21	66	è?25	82	44	25	0.9	92
2015/8/22	56	è?19	62	35	21	0.7	78
2015/8/23	56	è?20	62	34	22	0.8	97
2015/8/24	51	è?19	52	31	15	0.8	100
2015/8/25	53	è?24	56	30	15	0.9	91
2015/8/26	62	è?31	73	40	20	1	78
2015/8/27	62	è?26	74	35	20	0.9	79
2015/8/28	63	è?27	76	33	22	0.9	90
2015/8/29	64	è?35	78	32	25	1	107
2015/8/30	77	è?56	102	24	20	1.1	93
2015/8/31	46	ä¼?27	46	23	12	0.9	74
2015/9/1	39	ä¼?14	28	24	16	0.8	77
2015/9/2	43	ä¼?11	28	25	16	0.8	86
2015/9/3	39	ä¼?12	38	23	20	0.8	78
2015/9/4	39	ä¼?21	39	20	11	0.9	66
2015/9/5	53	è?32	56	26	22	1.1	80
2015/9/6	34	ä¼?12	26	27	12	1.1	54
2015/9/7	46	ä¼?17	42	34	17	1.2	92
2015/9/8	64	è?38	78	33	20	1.4	98
2015/9/9	74	è?54	74	31	13	1.5	70
2015/9/10	47	ä¼?32	47	32	12	1.3	76
2015/9/11	39	ä¼?18	39	23	16	1	60
2015/9/12	43	ä¼?13	43	27	16	0.7	66
2015/9/13	78	è?36	105	46	38	1.2	47
2015/9/14	90	è?51	129	36	34	1.3	86
2015/9/15	112	è½»åº¦æ±¡æ	84	156	34	24	1.3	112
2015/9/16	115	è½»åº¦æ±¡æ	87	158	52	35	1.5	97
2015/9/17	119	è½»åº¦æ±¡æ	90	162	44	34	1.4	106
2015/9/18	77	è?56	98	38	22	1.1	92
2015/9/19	71	è?37	91	42	28	1.1	82
2015/9/20	118	è½»åº¦æ±¡æ	89	176	48	50	1.4	113
2015/9/21	139	è½»åº¦æ±¡æ	106	191	46	36	1.4	123
2015/9/22	129	è½»åº¦æ±¡æ	98	162	45	31	1.4	76
2015/9/23	74	è?54	92	48	36	1.3	39
2015/9/24	74	è?50	98	46	57	1.2	96
2015/9/25	51	è?20	52	38	22	0.8	75
2015/9/26	72	è?44	93	50	43	1.1	91
2015/9/27	88	è?65	113	46	41	1.3	115
2015/9/28	70	è?51	78	24	16	1.1	68
2015/9/29	33	ä¼?19	28	26	11	1.2	59
2015/9/30	54	è?37	57	40	18	1.2	31
2015/10/1	36	ä¼?13	36	15	15	0.6	56
2015/10/2	75	è?40	99	41	47	1	66
2015/10/3	99	è?68	148	53	70	1.4	70
2015/10/4	109	è½»åº¦æ±¡æ	82	162	56	70	1.5	77
2015/10/5	100	è?71	149	57	60	1.5	82
2015/10/6	127	è½»åº¦æ±¡æ	96	198	70	79	1.8	71
2015/10/7	117	è½»åº¦æ±¡æ	88	145	48	62	1.6	85
2015/10/8	50	ä¼?15	50	25	24	0.8	47
2015/10/9	60	è?25	70	32	47	1	59
2015/10/10	49	ä¼?16	49	28	16	0.8	46
2015/10/11	59	è?26	68	39	34	1.1	55
2015/10/12	82	è?41	114	48	50	1.4	48
2015/10/13	103	è½»åº¦æ±¡æ	64	155	62	67	1.7	49
2015/10/14	99	è?74	147	54	61	1.6	35
2015/10/15	83	è?52	116	51	60	1.7	64
2015/10/16	99	è?55	148	63	53	1.8	78
2015/10/17	144	è½»åº¦æ±¡æ	108	238	82	73	2.2	58
2015/10/18	124	è½»åº¦æ±¡æ	94	182	53	45	1.9	63
2015/10/19	190	ä¸­åº¦æ±¡æ	143	235	64	52	2.6	79
2015/10/20	165	ä¸­åº¦æ±¡æ	125	206	58	40	2.3	78
2015/10/21	104	è½»åº¦æ±¡æ	78	127	42	29	2	61
2015/10/22	44	ä¼?19	33	30	20	1.8	21
2015/10/23	82	è?60	83	47	30	2.5	17
2015/10/24	63	è?43	76	40	38	1.7	16
2015/10/25	39	ä¼?14	25	31	15	1.2	38
2015/10/26	52	è?19	53	29	21	1.2	47
2015/10/27	84	è?40	117	38	56	1.6	48
2015/10/28	98	è?55	145	45	57	1.7	35
2015/10/29	74	è?35	98	36	41	1.4	42
2015/10/30	91	è?55	132	43	58	1.7	39
2015/10/31	127	è½»åº¦æ±¡æ	96	197	52	166	2.3	18
2015/11/1	115	è½»åº¦æ±¡æ	87	180	47	167	2.3	28
2015/11/2	123	è½»åº¦æ±¡æ	93	187	47	164	2.4	29
2015/11/3	135	è½»åº¦æ±¡æ	94	220	58	156	2.2	40
2015/11/4	163	ä¸­åº¦æ±¡æ	124	233	73	201	2.4	12
2015/11/5	145	è½»åº¦æ±¡æ	111	173	43	76	1.6	58
2015/11/6	40	ä¼?13	22	32	30	1	22
2015/11/7	92	è?68	88	44	109	1.5	14
2015/11/8	142	è½»åº¦æ±¡æ	108	144	52	169	2.1	22
2015/11/9	77	è?56	100	45	103	1.6	30
2015/11/10	97	è?72	137	48	123	1.7	26
2015/11/11	77	è?55	97	51	103	1.3	30
2015/11/12	83	è?61	100	46	103	1.6	21
2015/11/13	114	è½»åº¦æ±¡æ	86	123	47	135	1.4	12
2015/11/14	178	ä¸­åº¦æ±¡æ	134	195	49	192	2	23
2015/11/15	100	è?75	118	35	95	1.5	40
2015/11/16	69	è?50	79	45	80	2	34
2015/11/17	75	è?55	95	39	85	1.8	10
2015/11/18	66	è?43	62	46	81	1.6	12
2015/11/19	152	ä¸­åº¦æ±¡æ	116	169	56	187	2.4	25
2015/11/20	112	è½»åº¦æ±¡æ	84	124	37	108	1.8	16
2015/11/21	55	è?34	56	21	59	1.4	6
2015/11/22	42	ä¼?13	23	22	42	1	8
2015/11/23	49	ä¼?26	40	20	49	1	23
2015/11/24	62	è?41	70	26	74	0.9	30
2015/11/25	77	è?44	68	20	104	1	52
2015/11/26	78	è?36	58	30	105	1	41
2015/11/27	138	è½»åº¦æ±¡æ	105	147	30	154	1.9	17
2015/11/28	220	éåº¦æ±¡æ	170	232	48	161	2.8	18
2015/11/29	129	è½»åº¦æ±¡æ	98	141	42	111	2	20
2015/11/30	133	è½»åº¦æ±¡æ	101	165	40	116	2	10
2015/12/1	185	ä¸­åº¦æ±¡æ	139	226	28	88	1.9	53
2015/12/2	60	è?11	69	7	15	0.4	48
2015/12/3	37	ä¼?9	37	9	16	0.5	45
2015/12/4	63	è?41	76	26	64	0.9	34
2015/12/5	98	è?73	140	33	98	1.5	14
2015/12/6	139	è½»åº¦æ±¡æ	106	187	39	146	1.7	6
2015/12/7	185	ä¸­åº¦æ±¡æ	139	230	40	129	1.9	9
2015/12/8	256	éåº¦æ±¡æ	206	299	46	147	2.4	10
2015/12/9	285	éåº¦æ±¡æ	235	309	42	163	2.6	7
2015/12/10	213	éåº¦æ±¡æ	163	225	42	134	1.7	20
2015/12/11	99	è?74	119	34	59	1.1	27
2015/12/12	148	è½»åº¦æ±¡æ	113	180	40	102	1.6	21
2015/12/13	301	ä¸¥éæ±¡æ	251	360	45	193	2.7	5
2015/12/14	41	ä¼?21	41	11	28	0.7	52
2015/12/15	41	ä¼?12	41	12	23	0.7	43
2015/12/16	38	ä¼?15	38	15	26	0.7	38
2015/12/17	118	è½»åº¦æ±¡æ	89	155	36	128	1.7	15
2015/12/18	143	è½»åº¦æ±¡æ	109	192	41	134	2.1	12
2015/12/19	129	è½»åº¦æ±¡æ	98	166	44	115	1.9	14
2015/12/20	233	éåº¦æ±¡æ	183	268	53	232	2.8	12
2015/12/21	137	è½»åº¦æ±¡æ	104	154	48	130	2.1	15
2015/12/22	190	ä¸­åº¦æ±¡æ	143	202	54	175	2.4	6
2015/12/23	180	ä¸­åº¦æ±¡æ	136	197	55	155	2.3	22
2015/12/24	165	ä¸­åº¦æ±¡æ	125	186	44	132	2.1	44
2015/12/25	69	è?33	80	37	88	1.2	53
2015/12/26	108	è½»åº¦æ±¡æ	81	166	50	136	2.1	25
2015/12/27	98	è?73	129	42	52	2.1	21
2015/12/28	220	éåº¦æ±¡æ	170	259	59	202	3.1	10
2015/12/29	220	éåº¦æ±¡æ	170	252	60	199	2.9	27
2015/12/30	64	è?34	67	38	77	1.3	37
2015/12/31	112	è½»åº¦æ±¡æ	84	142	48	142	2.5	10
2016/1/1	225	éåº¦æ±¡æ	175	265	73	284	3.9	6
2016/1/2	247	éåº¦æ±¡æ	197	283	81	267	4.1	9
2016/1/3	195	ä¸­åº¦æ±¡æ	146	215	65	188	3.4	22
2016/1/4	98	è?73	122	52	117	2.4	21
2016/1/5	79	è?58	95	44	86	1.9	22
2016/1/6	43	ä¼?19	43	26	38	1.3	48
2016/1/7	56	è?28	61	37	61	1.5	31
2016/1/8	76	è?51	93	44	102	2	26
2016/1/9	103	è½»åº¦æ±¡æ	77	128	52	163	2.7	17
2016/1/10	119	è½»åº¦æ±¡æ	90	149	55	161	2.9	17
2016/1/11	56	è?31	62	35	52	1.7	33
2016/1/12	60	è?31	62	37	70	1.7	29
2016/1/13	84	è?47	90	38	117	2.1	34
2016/1/14	79	è?39	77	37	107	2	42
2016/1/15	106	è½»åº¦æ±¡æ	74	125	52	185	2.6	29
2016/1/16	107	è½»åº¦æ±¡æ	80	140	55	184	2.9	20
2016/1/17	46	ä¼?13	46	17	28	1.4	56
2016/1/18	37	ä¼?10	37	15	23	1.4	62
2016/1/19	94	è?42	76	44	138	2.2	36
2016/1/20	105	è½»åº¦æ±¡æ	78	126	56	181	2.7	12
2016/1/21	109	è½»åº¦æ±¡æ	82	131	44	147	2.7	29
2016/1/22	46	ä¼?14	46	14	24	1.5	56
2016/1/23	46	ä¼?10	46	8	12	1.4	56
2016/1/24	57	è?24	58	23	63	1.8	50
2016/1/25	87	è?50	87	38	123	2.5	37
2016/1/26	82	è?46	79	41	113	2.4	41
2016/1/27	104	è½»åº¦æ±¡æ	73	118	53	171	3.2	23
2016/1/28	115	è½»åº¦æ±¡æ	87	134	60	177	3.4	19
2016/1/29	133	è½»åº¦æ±¡æ	101	150	61	106	3.3	21
2016/1/30	128	è½»åº¦æ±¡æ	97	132	45	84	3.1	13
2016/1/31	53	è?24	41	25	55	2.1	45
2016/2/1	69	è?42	67	34	88	2.5	40
2016/2/2	86	è?53	82	41	121	2.7	35
2016/2/3	101	è½»åº¦æ±¡æ	68	102	49	156	3	28
2016/2/4	72	è?42	71	35	94	2.5	51
2016/2/5	46	ä¼?10	35	11	24	1.8	65
2016/2/6	57	è?22	46	20	63	2.2	66
2016/2/7	63	è?32	56	23	76	2.4	68
2016/2/8	107	è½»åº¦æ±¡æ	80	123	36	157	3.1	63
2016/2/9	96	è?54	81	37	141	2.9	56
2016/2/10	104	è½»åº¦æ±¡æ	78	111	45	115	3.1	61
2016/2/11	138	è½»åº¦æ±¡æ	105	139	44	93	3.3	35
2016/2/12	158	ä¸­åº¦æ±¡æ	120	150	37	92	3.5	17
2016/2/13	52	è?7	16	9	21	2.1	56
2016/2/14	49	ä¼?5	14	7	18	2	65
2016/2/15	49	ä¼?8	17	10	26	1.9	66
2016/2/16	44	ä¼?12	25	16	39	1.7	65
2016/2/17	72	è?31	49	30	94	1.6	53
2016/2/18	56	è?28	61	27	61	1.3	57
2016/2/19	128	è½»åº¦æ±¡æ	46	206	9	16	0.9	68
2016/2/20	56	è?20	61	16	36	1.1	64
2016/2/21	87	è?49	81	43	123	1.8	26
2016/2/22	102	è½»åº¦æ±¡æ	69	121	37	160	2.2	53
2016/2/23	42	ä¼?18	39	23	42	1.3	56
2016/2/24	53	è?21	40	26	55	1.4	65
2016/2/25	63	è?26	55	30	76	1.7	61
2016/2/26	61	è?22	51	31	72	1.6	63
2016/2/27	73	è?33	74	37	95	1.9	53
2016/2/28	35	ä¼?11	33	17	25	1.3	70
2016/2/29	61	è?29	57	38	71	1.7	53
2016/3/1	83	è?60	111	49	115	2.3	59
2016/3/2	83	è?57	107	46	115	2.2	72
2016/3/3	102	è½»åº¦æ±¡æ	76	144	57	114	2.3	79
2016/3/4	104	è½»åº¦æ±¡æ	43	158	31	68	1.8	71
2016/3/5	118	è½»åº¦æ±¡æ	41	186	18	29	1.4	70
2016/3/6	101	è½»åº¦æ±¡æ	53	151	39	84	1.9	60
2016/3/7	72	è?30	94	28	36	1.6	71
2016/3/8	74	è?32	98	29	32	1.6	52
2016/3/9	57	è?27	63	21	27	1.5	52
2016/3/10	47	ä¼?15	47	14	21	1.3	63
2016/3/11	65	è?41	80	31	62	1.8	61
2016/3/12	103	è½»åº¦æ±¡æ	77	138	53	106	2.2	30
2016/3/13	64	è?26	77	25	33	1.5	66
2016/3/14	83	è?50	116	42	76	2	58
2016/3/15	158	ä¸­åº¦æ±¡æ	120	216	47	93	2.1	91
2016/3/16	185	ä¸­åº¦æ±¡æ	139	207	52	88	2.1	105
2016/3/17	160	ä¸­åº¦æ±¡æ	122	203	66	125	2.3	70
2016/3/18	116	è½»åº¦æ±¡æ	85	182	53	77	2	93
2016/3/19	200	ä¸­åº¦æ±¡æ	150	283	48	51	1.9	128
2016/3/20	153	ä¸­åº¦æ±¡æ	117	209	43	56	1.5	83
2016/3/21	170	ä¸­åº¦æ±¡æ	129	218	53	67	1.5	131
2016/3/22	153	ä¸­åº¦æ±¡æ	117	183	55	53	1.6	86
2016/3/23	107	è½»åº¦æ±¡æ	80	116	43	54	1.3	58
2016/3/24	84	è?62	101	40	67	1.2	48
2016/3/25	56	è?33	61	23	36	0.9	62
2016/3/26	55	è?18	59	24	39	0.8	67
2016/3/27	85	è?37	95	34	119	1.1	70
2016/3/28	88	è?46	119	41	126	1.2	60
2016/3/29	80	è?26	109	30	51	0.9	75
2016/3/30	88	è?39	125	39	80	1.3	95
2016/3/31	97	è?48	144	36	85	1.2	121
2016/4/1	90	è?29	129	19	18	0.8	93
2016/4/2	76	è?23	102	21	18	0.9	73
2016/4/3	53	è?25	56	24	21	1	58
2016/4/4	95	è?71	122	39	85	1.5	97
2016/4/5	83	è?58	115	46	55	1.3	102
2016/4/6	109	è½»åº¦æ±¡æ	80	167	47	89	1.7	80
2016/4/7	89	è?39	127	30	37	1.1	95
2016/4/8	55	è?13	60	29	27	0.8	78
2016/4/9	87	è?33	124	42	58	1	102
2016/4/10	97	è?36	144	37	37	1	106
2016/4/11	120	è½»åº¦æ±¡æ	55	190	30	39	1.3	144
2016/4/12	69	è?37	87	27	25	1	97
2016/4/13	85	è?36	119	34	53	1	90
2016/4/14	86	è?33	121	28	27	0.8	106
2016/4/15	89	è?42	128	31	25	1	95
2016/4/16	55	è?18	59	19	10	0.7	72
2016/4/17	63	è?16	75	22	11	0.6	85
2016/4/18	69	è?26	88	27	20	0.8	80
2016/4/19	99	è?64	147	42	40	1.2	71
2016/4/20	101	è½»åº¦æ±¡æ	62	152	35	34	1	88
2016/4/21	107	è½»åº¦æ±¡æ	56	163	33	41	0.9	96
2016/4/22	99	è?42	147	33	19	0.7	96
2016/4/23	120	è½»åº¦æ±¡æ	62	189	42	35	1	86
2016/4/24	123	è½»åº¦æ±¡æ	76	196	44	59	1.1	128
2016/4/25	114	è½»åº¦æ±¡æ	77	178	32	44	1.1	136
2016/4/26	89	è?61	127	24	18	1.1	110
2016/4/27	82	è?59	113	26	16	1.1	80
2016/4/28	72	è?36	65	32	18	1	126
2016/4/29	99	è?71	148	44	63	1.2	128
2016/4/30	111	è½»åº¦æ±¡æ	80	171	42	51	1.2	110
2016/5/1	105	è½»åº¦æ±¡æ	62	159	42	47	1.1	144
2016/5/2	85	è?37	120	10	8	0.6	82
2016/5/3	62	è?28	73	22	13	7	92
2016/5/4	101	è½»åº¦æ±¡æ	62	152	46	59	1.1	121
2016/5/5	103	è½»åº¦æ±¡æ	51	155	32	24	1	84
2016/5/6	111	è½»åº¦æ±¡æ	39	172	24	19	0.7	76
2016/5/7	87	è?43	124	34	53	0.9	73
2016/5/8	80	è?53	110	36	78	1.2	124
2016/5/9	97	è?72	133	32	69	1.3	93
2016/5/10	82	è?56	113	42	33	1.2	132
2016/5/11	99	è?56	133	38	61	1.2	158
2016/5/12	79	è?32	107	24	16	0.7	121
2016/5/13	83	è?42	115	42	43	1.1	98
2016/5/14	93	è?69	88	45	52	1.4	45
2016/5/15	54	è?21	57	31	16	0.9	81
2016/5/16	89	è?44	127	55	77	1.1	116
2016/5/17	83	è?42	113	53	51	1	139
2016/5/18	82	è?45	113	42	39	1	133
2016/5/19	98	è?71	134	34	32	1.2	157
2016/5/20	97	è?43	93	25	28	1	156
2016/5/21	88	è?56	125	32	25	1	142
2016/5/22	81	è?55	111	26	23	0.9	133
2016/5/23	67	è?38	79	25	20	0.8	120
2016/5/24	55	è?22	59	30	34	0.7	95
2016/5/25	53	è?19	55	29	33	0.6	72
2016/5/26	83	è?46	116	47	57	1	102
2016/5/27	87	è?60	124	41	62	1.2	82
2016/5/28	72	è?40	93	44	32	1	108
2016/5/29	100	è?63	150	44	54	1.1	130
2016/5/30	108	è½»åº¦æ±¡æ	69	165	46	43	1	141
2016/5/31	130	è½»åº¦æ±¡æ	79	209	46	36	1.1	107
2016/6/1	93	è?39	136	32	22	1.1	143
2016/6/2	126	è½»åº¦æ±¡æ	85	178	39	50	1.5	188
2016/6/3	114	è½»åº¦æ±¡æ	86	141	44	40	1.5	109
2016/6/4	93	è?69	108	47	27	1.4	94
2016/6/5	87	è?64	99	43	15	1.5	107
2016/6/6	126	è½»åº¦æ±¡æ	54	102	42	22	1.4	188
2016/6/7	89	è?65	108	42	17	1.6	146
2016/6/8	108	è½»åº¦æ±¡æ	52	96	44	24	1.3	168
2016/6/9	122	è½»åº¦æ±¡æ	58	127	48	60	1.3	184
2016/6/10	90	è?45	96	34	38	1	148
2016/6/11	57	è?20	64	33	27	0.7	92
2016/6/12	68	è?30	85	38	36	0.9	117
2016/6/13	92	è?32	82	34	26	1.1	150
2016/6/14	59	è?29	68	20	17	0.8	92
2016/6/15	51	è?11	39	24	11	0.7	101
2016/6/16	81	è?28	86	47	32	1	137
2016/6/17	100	è?45	136	58	56	1.3	160
2016/6/18	131	è½»åº¦æ±¡æ	40	102	34	24	1.2	194
2016/6/19	107	è½»åº¦æ±¡æ	44	98	33	19	1.4	167
2016/6/20	97	è?47	86	44	21	1.5	156
2016/6/21	61	è?33	72	42	16	1.2	111
2016/6/22	84	è?34	92	44	22	1.2	140
2016/6/23	51	è?19	51	30	12	1	91
2016/6/24	53	è?20	55	36	15	0.9	101
2016/6/25	65	è?21	63	40	18	0.8	118
2016/6/26	115	è½»åº¦æ±¡æ	51	134	53	54	1.2	176
2016/6/27	90	è?60	130	53	44	1.2	128
2016/6/28	91	è?62	132	41	26	1	114
2016/6/29	100	è?61	117	44	22	1.2	160
2016/6/30	86	è?56	112	43	18	1.3	143
2016/7/1	83	è?46	85	36	15	1.1	139
2016/7/2	100	è?47	69	29	15	1.2	159
2016/7/3	92	è?59	93	32	14	1.3	150
2016/7/4	97	è?72	113	29	13	1.3	119
2016/7/5	85	è?61	104	28	11	1.1	142
2016/7/6	98	è?73	120	27	16	1	155
2016/7/7	108	è½»åº¦æ±¡æ	69	109	24	19	1	168
2016/7/8	88	è?65	104	34	11	1.1	123
2016/7/9	57	è?38	63	36	7	0.9	57
2016/7/10	74	è?29	57	33	15	0.9	128
2016/7/11	109	è½»åº¦æ±¡æ	82	134	48	35	1.3	110
2016/7/12	62	è?28	53	29	15	0.8	114
2016/7/13	68	è?25	70	36	23	0.7	121
2016/7/14	47	ä¼?21	47	28	10	0.8	85
2016/7/15	57	è?23	40	35	15	0.8	108
2016/7/16	55	è?38	60	43	18	1	98
2016/7/17	88	è?33	62	31	18	0.9	145
2016/7/18	98	è?73	118	38	15	1.2	105
2016/7/19	50	ä¼?18	40	20	5	1	99
2016/7/20	46	ä¼?32	37	32	7	1.1	90
2016/7/21	50	ä¼?29	50	37	11	1	76
2016/7/22	105	è½»åº¦æ±¡æ	72	133	44	26	1.4	165
2016/7/23	84	è?54	93	39	24	1.2	140
2016/7/24	74	è?52	98	37	11	1.2	124
2016/7/25	47	ä¼?29	47	24	12	0.9	75
2016/7/26	72	è?26	64	36	15	0.8	126
2016/7/27	98	è?56	115	39	25	1	157
2016/7/28	88	è?64	125	53	24	1.2	117
2016/7/29	84	è?58	118	41	18	1.1	114
2016/7/30	77	è?54	104	35	16	1.1	122
2016/7/31	69	è?39	81	34	20	0.9	122
2016/8/1	64	è?43	77	33	13	0.9	111
2016/8/2	72	è?38	64	28	12	0.9	126
2016/8/3	70	è?39	70	26	13	0.8	123
2016/8/4	78	è?38	74	34	14	0.9	133
2016/8/5	69	è?49	87	37	15	0.9	104
2016/8/6	86	è?37	76	39	18	1	143
2016/8/7	66	è?36	81	34	18	0.9	105
2016/8/8	58	è?17	44	22	14	0.6	109
2016/8/9	55	è?25	59	26	16	0.8	102
2016/8/10	79	è?44	76	30	23	0.9	134
2016/8/11	80	è?49	92	41	30	1	135
2016/8/12	82	è?54	101	37	32	0.9	138
2016/8/13	66	è?46	81	34	15	1.2	77
2016/8/14	48	ä¼?24	44	38	11	1	30
2016/8/15	39	ä¼?16	31	31	10	0.9	48
2016/8/16	40	ä¼?20	34	32	12	1	79
2016/8/17	54	è?33	58	41	14	1.2	59
2016/8/18	95	è?71	106	52	21	1.7	75
2016/8/19	62	è?33	54	30	15	1.1	114
2016/8/20	52	è?23	53	39	14	0.9	79
2016/8/21	65	è?26	55	31	17	0.8	117
2016/8/22	62	è?31	72	34	18	0.7	114
2016/8/23	87	è?64	111	44	33	1.1	140
2016/8/24	102	è½»åº¦æ±¡æ	76	121	49	25	1.4	118
2016/8/25	37	ä¼?14	37	22	13	0.5	68
2016/8/26	57	è?19	63	35	17	0.7	80
2016/8/27	53	è?17	56	38	17	0.7	81
2016/8/28	60	è?19	70	44	20	0.7	83
2016/8/29	66	è?23	81	51	26	0.8	66
2016/8/30	88	è?51	125	57	51	1.1	100
2016/8/31	83	è?57	116	48	33	1	101
2016/9/1	63	è?22	75	43	24	0.6	79
2016/9/2	80	è?30	109	54	44	0.9	105
2016/9/3	85	è?42	119	65	40	1.2	93
2016/9/4	72	è?30	76	44	34	0.9	126
2016/9/5	70	è?27	89	53	32	0.9	97
2016/9/6	65	è?27	80	49	27	0.8	46
2016/9/7	60	è?25	70	43	28	0.9	80
2016/9/8	62	è?23	64	49	27	0.8	107
2016/9/9	90	è?42	121	72	58	1.2	61
2016/9/10	77	è?37	103	54	42	1.1	88
2016/9/11	57	è?23	63	41	20	0.8	81
2016/9/12	62	è?27	73	48	26	0.9	62
2016/9/13	64	è?30	78	49	31	1	97
2016/9/14	78	è?48	105	61	30	1.1	119
2016/9/15	95	è?61	140	58	37	1.2	118
2016/9/16	102	è½»åº¦æ±¡æ	76	137	47	34	1.4	120
2016/9/17	99	è?74	136	56	28	1.4	58
2016/9/18	48	ä¼?27	46	38	12	1.2	49
2016/9/19	50	ä¼?22	50	36	17	1	76
2016/9/20	72	è?43	94	48	31	1.1	89
2016/9/21	123	è½»åº¦æ±¡æ	93	166	57	54	1.6	88
2016/9/22	133	è½»åº¦æ±¡æ	101	170	72	52	1.7	95
2016/9/23	92	è?68	131	73	48	1.4	128
2016/9/24	100	è?73	150	74	59	1.5	127
2016/9/25	112	è½»åº¦æ±¡æ	84	153	51	31	1.5	93
2016/9/26	73	è?52	95	54	18	1.3	82
2016/9/27	70	è?42	90	36	20	1.1	69
2016/9/28	54	è?21	57	41	20	0.9	69
2016/9/29	91	è?64	131	64	35	1.5	90
2016/9/30	158	ä¸­åº¦æ±¡æ	120	195	70	50	2	143
2016/10/1	169	ä¸­åº¦æ±¡æ	128	206	77	56	2.2	100
2016/10/2	199	ä¸­åº¦æ±¡æ	149	268	85	66	2.3	154
2016/10/3	170	ä¸­åº¦æ±¡æ	129	223	70	54	1.9	133
2016/10/4	114	è½»åº¦æ±¡æ	86	149	50	22	1.4	65
2016/10/5	81	è?39	112	59	36	1.2	63
2016/10/6	97	è?54	129	77	26	1.4	22
2016/10/7	59	è?34	62	47	13	1.1	61
2016/10/8	67	è?25	68	53	29	1	70
2016/10/9	79	è?45	106	63	57	1.4	27
2016/10/10	92	è?68	134	62	67	1.6	77
2016/10/11	101	è½»åº¦æ±¡æ	71	151	71	53	1.6	68
2016/10/12	178	ä¸­åº¦æ±?134	240	84	71	2.2	81
2016/10/13	128	è½»åº¦æ±¡æ	97	178	72	67	2	79
2016/10/14	96	è?69	142	68	61	1.6	76
2016/10/15	66	è?42	82	49	18	1.2	35
2016/10/16	65	è?40	80	51	27	1.6	55
2016/10/17	85	è?41	119	65	38	1.4	56
2016/10/18	127	è½»åº¦æ±¡æ	96	204	73	44	1.8	89
2016/10/19	180	ä¸­åº¦æ±¡æ	136	238	87	61	1.8	82
2016/10/20	124	è½»åº¦æ±¡æ	94	166	57	16	1.5	33
2016/10/21	59	è?36	67	42	15	1.3	8
2016/10/22	49	ä¼?19	33	39	11	1	14
2016/10/23	50	ä¼?18	31	40	18	0.9	20
2016/10/24	76	è?54	101	54	34	1.6	6
2016/10/25	142	è½»åº¦æ±¡æ	108	162	58	79	2.1	10
2016/10/26	135	è½»åº¦æ±¡æ	103	169	54	46	1.8	48
2016/10/27	69	è?50	81	51	18	1.4	18
2016/10/28	49	ä¼?19	49	29	16	0.5	55
2016/10/29	96	è?54	142	52	97	1.1	39
2016/10/30	114	è½»åº¦æ±¡æ	86	173	57	109	1.7	35
2016/10/31	63	è?41	76	45	41	0.8	44
2016/11/1	149	è½»åº¦æ±¡æ	114	195	69	127	1.7	18
2016/11/2	214	éåº¦æ±¡æ	164	274	78	155	2.5	30
2016/11/3	237	éåº¦æ±¡æ	187	347	101	225	3.1	28
2016/11/4	295	éåº¦æ±¡æ	243	416	114	230	3.6	33
2016/11/5	206	éåº¦æ±¡æ	156	287	94	147	2.5	40
2016/11/6	148	è½»åº¦æ±¡æ	113	184	63	48	1.5	42
2016/11/7	95	è?71	112	45	44	1.2	37
2016/11/8	87	è?64	123	57	89	1.4	34
2016/11/9	199	ä¸­åº¦æ±¡æ	149	247	76	210	2.4	17
2016/11/10	109	è½»åº¦æ±¡æ	82	159	46	88	1.5	70
2016/11/11	175	ä¸­åº¦æ±¡æ	121	299	78	177	2.2	27
2016/11/12	198	ä¸­åº¦æ±¡æ	148	321	84	209	2.5	34
2016/11/13	246	éåº¦æ±¡æ	196	357	103	248	3.2	25
2016/11/14	126	è½»åº¦æ±¡æ	91	201	67	110	1.9	47
2016/11/15	169	ä¸­åº¦æ±¡æ	128	253	80	157	2.2	32
2016/11/16	310	ä¸¥éæ±¡æ	260	412	112	205	3.3	24
2016/11/17	303	ä¸¥éæ±¡æ	253	386	118	193	3.5	18
2016/11/18	313	ä¸¥éæ±¡æ	263	384	93	247	3.4	18
2016/11/19	108	è½»åº¦æ±¡æ	81	142	53	86	1.8	42
2016/11/20	178	ä¸­åº¦æ±¡æ	134	239	76	148	2.4	25
2016/11/21	82	è?60	112	41	46	1.5	36
2016/11/22	63	è?27	76	36	57	1.1	44
2016/11/23	72	è?44	93	41	87	1.2	47
2016/11/24	120	è½»åº¦æ±¡æ	91	157	67	198	1.9	36
2016/11/25	185	ä¸­åº¦æ±¡æ	139	216	76	253	2.4	43
2016/11/26	110	è½»åº¦æ±¡æ	58	169	34	60	0.9	65
2016/11/27	121	è½»åº¦æ±¡æ	83	191	65	136	1.8	42
2016/11/28	153	ä¸­åº¦æ±¡æ	117	208	80	181	2.4	25
2016/11/29	303	ä¸¥éæ±¡æ	253	381	93	275	3.6	8
2016/11/30	190	ä¸­åº¦æ±¡æ	143	208	55	123	1.8	55
2016/12/1	108	è½»åº¦æ±¡æ	81	142	64	137	1.8	35
2016/12/2	216	éåº¦æ±¡æ	166	248	90	278	3	14
2016/12/3	391	ä¸¥éæ±¡æ	341	448	116	383	4.3	12
2016/12/4	353	ä¸¥éæ±¡æ	303	405	96	292	3.5	16
2016/12/5	107	è½»åº¦æ±¡æ	80	135	42	91	1.6	54
2016/12/6	148	è½»åº¦æ±¡æ	113	182	75	242	2.4	22
2016/12/7	133	è½»åº¦æ±¡æ	101	167	68	176	2	41
2016/12/8	127	è½»åº¦æ±¡æ	96	155	62	161	2	41
2016/12/9	94	è?70	123	63	102	1.6	24
2016/12/10	213	éåº¦æ±¡æ	163	249	86	206	3	13
2016/12/11	198	ä¸­åº¦æ±¡æ	148	213	72	133	2.3	19
2016/12/12	383	ä¸¥éæ±¡æ	333	378	91	275	3.9	15
2016/12/13	156	ä¸­åº¦æ±¡æ	119	146	48	79	2.2	38
2016/12/14	216	éåº¦æ±¡æ	166	182	60	145	2.7	24
2016/12/15	204	éåº¦æ±¡æ	154	193	63	158	2.7	31
2016/12/16	211	éåº¦æ±¡æ	161	228	79	247	2.8	15
2016/12/17	252	éåº¦æ±¡æ	202	273	97	275	3.7	13
2016/12/18	246	éåº¦æ±¡æ	196	269	97	247	3.6	16
2016/12/19	229	éåº¦æ±¡æ	179	251	92	205	3.5	23
2016/12/20	169	ä¸­åº¦æ±¡æ	128	174	71	120	2	24
2016/12/21	173	ä¸­åº¦æ±¡æ	131	153	46	90	1.9	38
2016/12/22	54	è?37	58	29	47	0.8	62
2016/12/23	124	è½»åº¦æ±¡æ	94	145	71	165	2	21
2016/12/24	147	è½»åº¦æ±¡æ	112	161	69	144	2	39
2016/12/25	250	éåº¦æ±¡æ	200	246	77	219	2.5	12
2016/12/26	129	è½»åº¦æ±¡æ	98	118	39	127	1.5	50
2016/12/27	72	è?44	82	37	93	0.9	48
2016/12/28	93	è?69	116	52	104	1.5	34
2016/12/29	134	è½»åº¦æ±¡æ	102	153	64	187	1.7	21
2016/12/30	221	éåº¦æ±¡æ	171	237	83	293	2.8	16
2016/12/31	348	ä¸¥éæ±¡æ	298	401	110	356	4.1	16
2017/1/1	379	ä¸¥éæ±¡æ	328	421	114	328	4.5	14
2017/1/2	418	ä¸¥éæ±¡æ	377	473	120	358	5.1	14
2017/1/3	359	ä¸¥éæ±¡æ	309	403	122	329	4.5	19
2017/1/4	182	ä¸­åº¦æ±¡æ	142	209	87	193	2.7	23
2017/1/5	125	è½»åº¦æ±¡æ	95	132	52	80	1.7	62
2017/1/6	230	éåº¦æ±¡æ	180	223	76	168	2.8	27
2017/1/7	338	ä¸¥éæ±¡æ	277	329	84	250	4	18
2017/1/8	108	è½»åº¦æ±¡æ	82	109	53	129	1.6	34
2017/1/9	95	è?70	107	57	99	1.6	29
2017/1/10	68	è?50	87	53	75	1.3	40
2017/1/11	88	è?59	141	48	115	1.5	53
2017/1/12	69	è?47	87	45	73	1.2	57
2017/1/13	81	è?60	111	60	101	1.6	39
2017/1/14	93	è?75	124	68	101	1.6	28
2017/1/15	286	éåº¦æ±¡æ	236	312	92	174	3.2	10
2017/1/16	324	ä¸¥éæ±¡æ	269	352	98	279	3.9	15
2017/1/17	128	è½»åº¦æ±¡æ	96	143	62	140	1.8	52
2017/1/18	93	è?74	120	69	138	1.6	30
2017/1/19	74	è?46	98	24	53	1	66
2017/1/20	85	è?48	92	50	127	1.3	45
2017/1/21	76	è?54	92	36	84	1.3	67
2017/1/22	87	è?57	103	55	125	1.7	43
2017/1/23	121	è½»åº¦æ±¡æ	94	141	75	186	2.2	32
2017/1/24	170	ä¸­åº¦æ±¡æ	135	195	80	207	2.5	36
2017/1/25	344	ä¸¥éæ±¡æ	298	371	99	283	3.7	47
2017/1/26	233	éåº¦æ±¡æ	0	0	49	155	2.5	63
2017/1/27	82	è?57	116	38	111	1.5	52
2017/1/28	252	éåº¦æ±¡æ	0	0	64	238	2.5	50
2017/1/29	83	è?50	116	21	50	1.2	51
2017/1/30	62	è?36	74	31	77	1.1	49
2017/1/31	162	ä¸­åº¦æ±¡æ	123	165	60	230	2.3	30
2017/2/1	96	è?74	110	47	108	1.5	50
2017/2/2	208	éåº¦æ±¡æ	161	207	71	219	2.6	41
2017/2/3	260	éåº¦æ±¡æ	211	264	84	284	3.2	44
2017/2/4	241	éåº¦æ±¡æ	186	239	76	242	3.1	55
2017/2/5	93	è?70	108	61	109	1.8	50
2017/2/6	148	è½»åº¦æ±¡æ	104	155	49	67	1.8	51
2017/2/7	124	è½»åº¦æ±¡æ	97	135	58	141	1.8	30
2017/2/8	70	è?49	88	28	62	1.1	61
2017/2/9	49	ä¼?23	48	26	47	0.8	52
2017/2/10	73	è?42	69	48	96	1.2	45
2017/2/11	106	è½»åº¦æ±¡æ	82	125	60	175	1.9	49
2017/2/12	101	è½»åº¦æ±¡æ	76	112	63	140	1.8	52
2017/2/13	101	è½»åº¦æ±¡æ	76	123	70	119	2	56
2017/2/14	172	ä¸­åº¦æ±¡æ	132	198	88	199	2.4	43
2017/2/15	218	éåº¦æ±¡æ	0	0	74	173	2.4	75
2017/2/16	160	ä¸­åº¦æ±¡æ	0	0	61	108	2	51
2017/2/17	75	è?47	102	53	83	1.4	41
2017/2/18	117	è½»åº¦æ±¡æ	89	170	66	155	2.2	61
2017/2/19	129	è½»åº¦æ±¡æ	95	192	58	122	2	63
2017/2/20	70	è?23	89	25	29	1	53
2017/2/21	70	è?47	92	32	49	1.1	51
2017/2/22	181	ä¸­åº¦æ±¡æ	132	159	53	142	2	55
2017/2/23	58	è?39	66	44	62	1.2	56
2017/2/24	79	è?55	96	53	106	1.7	61
2017/2/25	69	è?52	89	53	70	1.5	65
2017/2/26	77	è?58	106	61	108	1.8	53
2017/2/27	98	è?72	126	61	109	1.9	74
2017/2/28	95	è?68	127	62	87	1.7	47
2017/3/1	53	è?18	56	21	22	0.8	79
2017/3/2	100	è?58	109	63	157	1.8	65
2017/3/3	103	è½»åº¦æ±¡æ	80	141	70	119	2.1	69
2017/3/4	104	è½»åº¦æ±¡æ	80	150	77	103	2.2	57
2017/3/5	58	è?23	65	25	28	1.1	72
2017/3/6	52	è?21	54	26	30	1.1	75
2017/3/7	46	ä¼?18	47	24	28	1.1	63
2017/3/8	52	è?27	55	37	41	1.1	67
2017/3/9	73	è?51	98	59	86	1.6	60
2017/3/10	89	è?67	132	71	94	1.7	63
2017/3/11	95	è?68	138	62	79	1.6	81
2017/3/12	58	è?21	68	25	28	0.8	75
2017/3/13	69	è?37	91	55	53	1.2	69
2017/3/14	87	è?59	126	61	77	1.5	80
2017/3/15	83	è?54	118	55	73	1.4	83
2017/3/16	116	è½»åº¦æ±¡æ	87	145	60	120	1.6	91
2017/3/17	157	ä¸­åº¦æ±¡æ	117	180	68	120	1.9	89
2017/3/18	97	è?75	147	52	55	1.6	113
2017/3/19	170	ä¸­åº¦æ±¡æ	127	188	46	49	1.6	132
2017/3/20	96	è?73	105	46	39	1.3	83
2017/3/21	123	è½»åº¦æ±¡æ	92	145	54	54	1.6	118
2017/3/22	118	è½»åº¦æ±¡æ	88	140	47	38	1.5	79
2017/3/23	76	è?52	72	45	29	1.6	45
2017/3/24	85	è?61	96	36	58	1.4	80
2017/3/25	43	ä¼?20	43	17	13	0.7	81
2017/3/26	43	ä¼?21	46	26	19	0.7	86
2017/3/27	74	è?41	101	49	53	1.2	90
2017/3/28	75	è?54	100	36	31	1.1	89
2017/3/29	89	è?60	130	65	60	1.3	113
2017/3/30	78	è?39	112	49	36	1	85
2017/3/31	59	è?25	68	34	23	0.8	84
2017/4/1	74	è?30	98	49	33	1	91
2017/4/2	89	è?43	130	63	47	1.2	105
2017/4/3	100	è?58	144	55	36	1.3	113
2017/4/4	62	è?39	73	32	24	1.1	96
2017/4/5	78	è?59	90	55	27	1.3	109
2017/4/6	87	è?63	125	53	36	1.6	142
2017/4/7	127	è½»åº¦æ±¡æ	103	161	42	41	1.6	151
2017/4/8	49	ä¼?47	81	32	16	1.2	62
2017/4/9	38	ä¼?18	32	31	10	1.1	73
2017/4/10	76	è?86	125	63	69	1.6	50
2017/4/11	84	è?59	116	43	33	1.3	96
2017/4/12	88	è?42	129	67	46	1	87
2017/4/13	95	è?51	140	64	33	1.1	83
2017/4/14	101	è½»åº¦æ±¡æ	49	154	75	39	1.3	88
2017/4/15	99	è?46	147	74	41	1.3	83
2017/4/16	96	è?57	149	63	76	1.6	73
2017/4/17	146	è½»åº¦æ±¡æ	0	0	43	49	1.4	107
2017/4/18	72	è?23	97	33	11	0.6	100
2017/4/19	107	è½»åº¦æ±¡æ	51	167	56	37	0.9	68
2017/4/20	127	è½»åº¦æ±¡æ	54	201	40	42	1	99
2017/4/21	67	è?24	86	36	14	0.7	89
2017/4/22	85	è?48	123	61	46	1.1	103
2017/4/23	111	è½»åº¦æ±¡æ	72	174	66	56	1.2	114
2017/4/24	82	è?36	112	44	21	0.8	96
2017/4/25	82	è?45	114	36	23	0.9	88
2017/4/26	69	è?37	89	42	19	0.8	92
2017/4/27	77	è?32	106	48	17	0.8	99
2017/4/28	101	è½»åº¦æ±¡æ	54	152	59	29	1.1	100
2017/4/29	107	è½»åº¦æ±¡æ	66	200	57	31	1.1	119
2017/4/30	115	è½»åº¦æ±¡æ	69	185	57	27	1.2	130
2017/5/1	125	è½»åº¦æ±¡æ	70	199	33	20	1.1	136
2017/5/2	110	è½»åº¦æ±¡æ	69	157	30	19	1.3	171
2017/5/3	70	è?40	89	30	10	1.1	117
2017/5/4	468	ä¸¥éæ±¡æ	0	0	36	13	0.9	113
2017/5/5	221	éåº¦æ±¡æ	0	0	16	5	0.7	111
2017/5/6	84	è?44	118	36	17	0.8	127
2017/5/7	83	è?44	117	61	21	1	112
2017/5/8	87	è?53	124	55	21	1	143
2017/5/9	101	è½»åº¦æ±¡æ	63	152	51	24	0.9	138
2017/5/10	79	è?28	109	32	10	0.6	121
2017/5/11	94	è?40	139	46	17	0.7	120
2017/5/12	101	è½»åº¦æ±¡æ	38	145	43	15	0.7	134
2017/5/13	84	è?26	103	34	12	0.7	116
2017/5/14	75	è?25	73	37	14	0.8	130
2017/5/15	85	è?39	82	34	27	0.9	142
2017/5/16	110	è½»åº¦æ±¡æ	40	85	46	30	1	172
2017/5/17	123	è½»åº¦æ±¡æ	45	100	42	26	1.1	186
2017/5/18	122	è½»åº¦æ±¡æ	42	108	47	22	1.1	185
2017/5/19	92	è?35	92	46	19	0.9	151
2017/5/20	110	è½»åº¦æ±¡æ	39	89	38	20	0.9	172
2017/5/21	126	è½»åº¦æ±¡æ	43	84	30	19	1	189
2017/5/22	64	è?39	78	30	12	1	108
2017/5/23	70	è?15	35	28	9	0.6	125
2017/5/24	85	è?24	63	49	15	0.7	142
2017/5/25	83	è?34	94	52	27	1	140
2017/5/26	158	ä¸­åº¦æ±¡æ	41	99	50	27	1.1	223
2017/5/27	151	ä¸­åº¦æ±¡æ	47	115	58	36	1.1	216
2017/5/28	142	è½»åº¦æ±¡æ	56	134	52	33	1.1	207
2017/5/29	187	ä¸­åº¦æ±¡æ	65	146	33	21	1.4	252
2017/5/30	120	è½»åº¦æ±¡æ	46	145	39	21	1.1	183
2017/5/31	118	è½»åº¦æ±¡æ	33	79	51	14	0.9	180
2017/6/1	110	è½»åº¦æ±¡æ	34	97	54	20	1	171
2017/6/2	145	è½»åº¦æ±¡æ	56	126	46	28	1.2	210
2017/6/3	76	è?47	102	37	12	1	113
2017/6/4	97	è?33	87	47	20	1	157
2017/6/5	62	è?29	73	44	14	1	103
2017/6/6	44	ä¼?24	45	31	8	0.8	80
2017/6/7	127	è½»åº¦æ±¡æ	45	89	49	21	1.1	190
2017/6/8	125	è½»åº¦æ±¡æ	37	83	54	29	0.9	188
2017/6/9	98	è?53	128	82	37	1.2	113
2017/6/10	147	è½»åº¦æ±¡æ	61	144	61	60	1.4	212
2017/6/11	120	è½»åº¦æ±¡æ	42	125	45	27	1	182
2017/6/12	139	è½»åº¦æ±¡æ	49	112	40	21	1.1	203
2017/6/13	74	è?51	90	40	11	1.2	129
2017/6/14	154	ä¸­åº¦æ±¡æ	35	67	41	13	1	219
2017/6/15	141	è½»åº¦æ±¡æ	48	113	63	26	1.2	206
2017/6/16	188	ä¸­åº¦æ±¡æ	62	136	54	23	1.2	253
2017/6/17	163	ä¸­åº¦æ±¡æ	75	149	41	35	1.3	228
2017/6/18	144	è½»åº¦æ±¡æ	63	125	45	28	1.2	209
2017/6/19	93	è?30	74	48	13	0.9	152
2017/6/20	98	è?27	73	44	13	0.7	158
2017/6/21	150	è½»åº¦æ±¡æ	57	123	42	18	1.1	215
2017/6/22	110	è½»åº¦æ±¡æ	39	61	24	7	1	172
2017/6/23	76	è?21	41	31	8	0.9	132
2017/6/24	89	è?22	54	46	10	0.9	147
2017/6/25	102	è½»åº¦æ±¡æ	30	73	46	15	0.9	163
2017/6/26	119	è½»åº¦æ±¡æ	23	76	49	16	0.9	181
2017/6/27	145	è½»åº¦æ±¡æ	38	111	61	22	1	210
2017/6/28	155	ä¸­åº¦æ±¡æ	55	142	59	27	1.1	220
2017/6/29	126	è½»åº¦æ±¡æ	45	107	53	17	1	189
2017/6/30	131	è½»åº¦æ±¡æ	54	111	60	17	1.2	195
2017/7/1	175	ä¸­åº¦æ±¡æ	58	124	49	16	1	240
2017/7/2	203	éåº¦æ±¡æ	72	154	56	20	1.3	282
2017/7/3	189	ä¸­åº¦æ±¡æ	78	162	58	26	1.3	254
2017/7/4	133	è½»åº¦æ±¡æ	53	92	31	10	1.1	197
2017/7/5	127	è½»åº¦æ±¡æ	50	112	44	14	1.1	190
2017/7/6	93	è?57	89	40	11	1.2	139
2017/7/7	152	ä¸­åº¦æ±¡æ	51	111	52	39	1.1	217
2017/7/8	194	ä¸­åº¦æ±?58	137	55	50	1.2	259
2017/7/9	136	è½»åº¦æ±¡æ	47	156	67	25	1.1	200
2017/7/10	110	è½»åº¦æ±¡æ	31	108	61	21	0.9	171
2017/7/11	138	è½»åº¦æ±¡æ	42	132	56	30	1	202
2017/7/12	162	ä¸­åº¦æ±¡æ	45	134	62	30	1	227
2017/7/13	170	ä¸­åº¦æ±¡æ	66	164	65	26	1.2	235
2017/7/14	131	è½»åº¦æ±¡æ	52	127	36	12	1	195
2017/7/15	98	è?35	70	32	9	1	158
2017/7/16	112	è½»åº¦æ±¡æ	32	66	31	11	0.9	174
2017/7/17	110	è½»åº¦æ±¡æ	44	82	32	12	0.9	171
2017/7/18	113	è½»åº¦æ±¡æ	47	83	32	11	1	175
2017/7/19	160	ä¸­åº¦æ±¡æ	61	117	40	22	1	225
2017/7/20	129	è½»åº¦æ±¡æ	67	125	34	21	1.2	192
2017/7/21	103	è½»åº¦æ±¡æ	51	103	38	13	1.1	164
2017/7/22	113	è½»åº¦æ±¡æ	44	85	35	14	1.2	175
2017/7/23	75	è?46	89	44	13	1.2	130
2017/7/24	75	è?24	49	37	8	1.1	131
2017/7/25	55	è?21	44	32	9	1	107
2017/7/26	53	è?37	56	38	8	1.3	103
2017/7/27	57	è?27	45	46	6	1	84
2017/7/28	47	ä¼?13	25	38	4	0.7	73
2017/7/29	116	è½»åº¦æ±¡æ	25	40	33	10	0.9	178
2017/7/30	163	ä¸­åº¦æ±¡æ	71	131	47	28	1.3	228
2017/7/31	120	è½»åº¦æ±¡æ	55	118	40	16	1	182
2017/8/1	98	è?63	113	27	10	1	158
2017/8/2	80	è?45	83	33	10	1	136
2017/8/3	122	è½»åº¦æ±¡æ	43	90	43	10	0.9	185
2017/8/4	99	è?35	108	48	15	0.9	159
2017/8/5	76	è?38	102	56	13	1	117
2017/8/6	130	è½»åº¦æ±¡æ	48	111	52	19	1.2	193
2017/8/7	74	è?32	100	61	29	1	94
2017/8/8	103	è½»åº¦æ±¡æ	60	132	54	66	1.4	164
2017/8/9	76	è?38	99	57	30	1.2	132
2017/8/10	120	è½»åº¦æ±¡æ	57	141	64	45	1.3	182
2017/8/11	127	è½»åº¦æ±¡æ	59	152	57	34	1.2	190
2017/8/12	108	è½»åº¦æ±¡æ	48	125	49	16	1.2	169
2017/8/13	82	è?36	66	35	10	1.1	139
2017/8/14	120	è½»åº¦æ±¡æ	47	90	45	17	1.1	182
2017/8/15	133	è½»åº¦æ±¡æ	56	118	46	21	1.3	197
2017/8/16	127	è½»åº¦æ±¡æ	43	88	54	18	1.2	190
2017/8/17	122	è½»åº¦æ±¡æ	84	148	42	21	1.4	185
2017/8/18	73	è?53	92	38	14	1.3	124
2017/8/19	87	è?33	60	32	12	1.2	145
2017/8/20	113	è½»åº¦æ±¡æ	46	83	41	17	1.2	175
2017/8/21	126	è½»åº¦æ±¡æ	66	125	41	20	1.3	189
2017/8/22	91	è?68	96	44	8	1.4	87
2017/8/23	85	è?28	53	28	11	1.1	143
2017/8/24	83	è?22	66	33	14	0.7	140
2017/8/25	74	è?32	102	60	27	1	101
2017/8/26	77	è?34	100	52	23	1	66
2017/8/27	53	è?23	30	42	5	1	45
2017/8/28	70	è?49	65	57	18	2.1	37
2017/8/29	59	è?37	67	45	16	1.6	61
2017/8/30	72	è?52	96	56	30	1.5	109
2017/8/31	102	è½»åº¦æ±¡æ	67	160	54	33	1.3	131
2017/9/1	94	è?59	140	60	33	1.4	102
2017/9/2	96	è?67	138	41	28	1.7	152
2017/9/3	73	è?40	96	48	44	1.1	128
2017/9/4	115	è½»åº¦æ±¡æ	84	180	60	82	1.7	107
2017/9/5	115	è½»åº¦æ±¡æ	82	178	67	80	1.7	72
2017/9/6	108	è½»åº¦æ±¡æ	80	158	58	60	1.6	144
2017/9/7	106	è½»åº¦æ±¡æ	68	164	70	61	1.3	155
2017/9/8	108	è½»åº¦æ±¡æ	58	168	70	53	1.2	147
2017/9/9	110	è½»åº¦æ±¡æ	63	173	76	53	1.3	108
2017/9/10	113	è½»åº¦æ±¡æ	63	173	60	40	1.2	100
2017/9/11	104	è½»åº¦æ±¡æ	45	160	64	28	0.9	129
2017/9/12	111	è½»åº¦æ±¡æ	60	173	71	39	1.2	149
2017/9/13	110	è½»åº¦æ±¡æ	65	164	57	23	1.2	171
2017/9/14	119	è½»åº¦æ±¡æ	61	141	55	30	1.1	181
2017/9/15	94	è?65	132	53	28	1.2	153
2017/9/16	113	è½»åº¦æ±¡æ	87	169	79	43	1.8	62
2017/9/17	98	è?65	142	59	25	1.5	99
2017/9/18	76	è?42	97	63	30	1.3	113
2017/9/19	85	è?32	120	60	24	1	96
2017/9/20	87	è?35	126	70	29	1	134
2017/9/21	101	è½»åº¦æ±¡æ	51	150	68	27	1.2	98
2017/9/22	95	è?46	145	53	26	0.9	111
2017/9/23	131	è½»åº¦æ±¡æ	68	213	73	58	1.4	109
2017/9/24	120	è½»åº¦æ±¡æ	76	195	64	45	1.5	130
2017/9/25	120	è½»åº¦æ±¡æ	84	189	51	21	1.3	154
2017/9/26	92	è?52	133	54	18	0.9	91
2017/9/27	92	è?48	132	61	36	0.9	67
2017/9/28	82	è?34	118	60	37	0.8	76
2017/9/29	119	è½»åº¦æ±¡æ	62	190	74	48	1.2	114
2017/9/30	135	è½»åº¦æ±¡æ	81	222	82	39	1.5	91
2017/10/1	122	è½»åº¦æ±¡æ	86	192	59	29	1.5	111
2017/10/2	89	è?50	125	50	13	1.1	67
2017/10/3	47	ä¼?15	44	39	8	0.7	45
2017/10/4	62	è?31	76	38	27	0.9	67
2017/10/5	73	è?54	99	48	41	1.1	47
2017/10/6	134	è½»åº¦æ±¡æ	103	184	66	59	1.6	100
2017/10/7	98	è?72	134	61	22	1.7	23
2017/10/8	53	è?18	35	43	6	1.1	22
2017/10/9	41	ä¼?10	19	33	4	1	35
2017/10/10	40	ä¼?13	24	32	8	0.9	30
2017/10/11	51	è?28	54	41	14	1	46
2017/10/12	72	è?43	96	44	24	1	84
2017/10/13	99	è?68	149	61	34	1.3	75
2017/10/14	114	è½»åº¦æ±¡æ	87	171	58	23	1.4	66
2017/10/15	134	è½»åº¦æ±¡æ	104	188	62	54	1.7	54
2017/10/16	144	è½»åº¦æ±¡æ	112	208	63	48	1.6	61
2017/10/17	96	è?70	131	51	26	1.3	45
2017/10/18	67	è?50	71	44	28	1.3	43
2017/10/19	106	è½»åº¦æ±¡æ	79	132	56	21	1.7	58
2017/10/20	135	è½»åº¦æ±¡æ	105	186	68	48	1.8	70
2017/10/21	133	è½»åº¦æ±¡æ	103	191	72	35	1.9	56
2017/10/22	108	è½»åº¦æ±¡æ	81	160	63	29	1.5	50
2017/10/23	86	è?51	123	53	21	1.1	65
2017/10/24	104	è½»åº¦æ±¡æ	78	159	64	20	1.2	104
2017/10/25	124	è½»åº¦æ±¡æ	99	173	70	27	1.5	29
2017/10/26	161	ä¸­åº¦æ±¡æ	121	186	68	57	2	66
2017/10/27	117	è½»åº¦æ±¡æ	90	186	74	47	1.7	64
2017/10/28	90	è?47	129	52	18	1	42
2017/10/29	56	è?20	64	45	18	0.7	50
2017/10/30	102	è½»åº¦æ±¡æ	68	162	75	43	1.5	33
2017/10/31	185	ä¸­åº¦æ±¡æ	143	293	98	104	2.6	15
2017/11/1	250	éåº¦æ±¡æ	202	342	91	77	3.2	13
2017/11/2	198	ä¸­åº¦æ±¡æ	146	250	76	82	2.6	61
2017/11/3	66	è?24	85	47	18	0.6	67
2017/11/4	105	è½»åº¦æ±¡æ	69	164	71	48	1.3	52
2017/11/5	184	ä¸­åº¦æ±¡æ	142	256	89	74	1.9	71
2017/11/6	233	éåº¦æ±¡æ	182	314	104	69	2.3	45
2017/11/7	77	è?39	107	46	14	0.7	84
2017/11/8	103	è½»åº¦æ±¡æ	54	159	75	36	1.2	36
2017/11/9	132	è½»åº¦æ±¡æ	91	209	74	47	1.4	57
2017/11/10	74	è?24	99	30	10	0.5	61
2017/11/11	102	è½»åº¦æ±¡æ	71	160	71	75	1.4	30
2017/11/12	191	ä¸­åº¦æ±¡æ	145	268	85	149	2.4	11
2017/11/13	102	è½»åº¦æ±¡æ	72	152	44	38	1.4	80
2017/11/14	68	è?28	87	53	23	0.8	53
2017/11/15	85	è?45	115	68	34	1.2	46
2017/11/16	148	è½»åº¦æ±¡æ	117	227	94	64	1.9	29
2017/11/17	114	è½»åº¦æ±¡æ	66	175	54	32	1.2	56
2017/11/18	80	è?48	115	56	44	1.3	39
2017/11/19	137	è½»åº¦æ±¡æ	108	214	83	92	2.1	17
2017/11/20	160	ä¸­åº¦æ±¡æ	129	253	85	86	2.1	38
2017/11/21	126	è½»åº¦æ±¡æ	84	196	57	52	1.4	73
2017/11/22	70	è?21	83	23	6	0.4	73
2017/11/23	80	è?21	110	29	17	0.5	84
2017/11/24	93	è?45	141	58	72	1.1	50
2017/11/25	115	è½»åº¦æ±¡æ	68	178	60	87	1.5	71
2017/11/26	80	è?40	112	62	29	1	57
2017/11/27	177	ä¸­åº¦æ±¡æ	137	246	90	97	2.1	44
2017/11/28	124	è½»åº¦æ±¡æ	90	196	60	36	1.3	82
2017/11/29	114	è½»åº¦æ±¡æ	68	201	70	62	1.5	24
2017/11/30	126	è½»åº¦æ±¡æ	62	158	57	51	1.6	6
2017/12/1	99	è?107	172	70	84	1.2	0
2017/12/2	145	è½»åº¦æ±¡æ	130	232	93	113	2	0
2017/12/3	195	ä¸­åº¦æ±¡æ	82	158	62	44	2.7	0
2017/12/4	55	è?22	65	36	17	0.9	0
2017/12/5	70	è?40	94	55	61	1.7	0
2017/12/6	104	è½»åº¦æ±¡æ	76	155	72	103	1.5	0
2017/12/7	97	è?40	100	43	32	1.2	0
2017/12/8	61	è?48	121	54	65	0.6	0
2017/12/9	156	ä¸­åº¦æ±¡æ	86	188	64	107	2.3	0
2017/12/10	74	è?25	79	36	17	0.7	0
2017/12/11	92	è?73	142	77	85	1.2	0
2017/12/12	113	è½»åº¦æ±¡æ	97	172	74	77	1.7	0
2017/12/13	148	è½»åº¦æ±¡æ	113	182	72	67	1.9	24
2017/12/14	278	éåº¦æ±¡æ	228	291	82	126	2.7	12
2017/12/15	221	éåº¦æ±¡æ	168	209	51	86	1.9	54
2017/12/16	48	ä¼?14	48	18	8	0.5	72
2017/12/17	73	è?50	95	51	79	1.4	56
2017/12/18	76	è?48	101	51	67	1.2	50
2017/12/19	82	è?47	114	53	60	1.2	59
2017/12/20	70	è?39	89	48	57	1	64
2017/12/21	115	è½»åº¦æ±¡æ	87	165	82	92	1.9	24
2017/12/22	155	ä¸­åº¦æ±¡æ	118	219	92	84	2.4	17
2017/12/23	169	ä¸­åº¦æ±¡æ	128	221	70	107	2.3	73
2017/12/24	73	è?31	96	26	12	0.6	81
2017/12/25	129	è½»åº¦æ±¡æ	99	200	80	103	1.9	19
2017/12/26	156	ä¸­åº¦æ±¡æ	118	216	89	98	2.3	26
2017/12/27	165	ä¸­åº¦æ±¡æ	125	218	93	102	2.3	19
2017/12/28	230	éåº¦æ±¡æ	0	0	105	112	2.9	22
2017/12/29	246	éåº¦æ±¡æ	0	0	98	108	3	24
2017/12/30	79	è?33	108	35	27	0.7	75
2017/12/31	120	è½»åº¦æ±¡æ	78	189	72	98	1.7	27
2018/1/1	124	è½»åº¦æ±¡æ	82	197	70	70	1.6	22
2018/1/2	107	è½»åº¦æ±¡æ	71	163	60	59	1.3	18
2018/1/3	67	è?33	84	40	40	0.8	33
2018/1/4	82	è?60	104	43	42	1.1	28
2018/1/5	139	è½»åº¦æ±¡æ	106	138	53	51	1.5	29
2018/1/6	100	è?75	104	45	39	1.2	42
2018/1/7	102	è½»åº¦æ±¡æ	76	104	37	38	1.3	54
2018/1/8	44	ä¼?15	44	12	8	0.5	71
2018/1/9	53	è?20	56	21	21	0.6	73
2018/1/10	43	ä¼?14	43	19	10	0.5	79
2018/1/11	72	è?33	94	46	41	0.9	49
2018/1/12	104	è½»åº¦æ±¡æ	78	136	69	64	1.6	24
2018/1/13	168	ä¸­åº¦æ±¡æ	127	194	84	106	2.2	22
2018/1/14	190	ä¸­åº¦æ±¡æ	143	207	80	107	2.2	47
2018/1/15	149	è½»åº¦æ±¡æ	114	193	81	117	2.2	14
2018/1/16	121	è½»åº¦æ±¡æ	73	192	54	66	1.2	56
2018/1/17	120	è½»åº¦æ±¡æ	89	189	53	80	1.4	74
2018/1/18	130	è½»åº¦æ±¡æ	99	191	79	160	2.2	13
2018/1/19	123	è½»åº¦æ±¡æ	93	170	59	96	1.8	62
2018/1/20	90	è?60	130	72	90	1.3	34
2018/1/21	176	ä¸­åº¦æ±¡æ	133	211	81	178	2.4	30
2018/1/22	66	è?30	82	26	11	0.6	81
2018/1/23	59	è?28	68	36	26	0.8	48
2018/1/24	61	è?29	71	47	37	0.8	49
2018/1/25	95	è?71	115	53	44	1.1	54
2018/1/26	189	ä¸­åº¦æ±¡æ	142	188	64	46	1.7	34
2018/1/27	185	ä¸­åº¦æ±¡æ	139	192	61	94	1.7	28
2018/1/28	109	è½»åº¦æ±¡æ	82	133	33	60	1.1	59
2018/1/29	60	è?28	69	35	32	0.7	57
2018/1/30	79	è?55	107	47	91	1.3	56
2018/1/31	69	è?33	87	32	31	0.8	61
2018/2/1	86	è?53	121	46	65	1.1	59
2018/2/2	52	è?15	53	14	6	0.6	70
2018/2/3	59	è?27	67	38	26	1	56
2018/2/4	66	è?36	82	41	37	1	55
2018/2/5	73	è?47	96	52	57	1.2	52
2018/2/6	71	è?42	92	53	40	1	62
2018/2/7	66	è?25	82	34	16	0.7	68
2018/2/8	101	è½»åº¦æ±¡æ	73	151	64	110	1.4	57
2018/2/9	0	æ?0	0	29	26	0.7	85
2018/2/10	86	è?25	121	11	5	0.4	79
2018/2/11	71	è?18	91	11	6	0.4	77
2018/2/12	52	è?17	54	15	16	0.5	82
2018/2/13	77	è?55	85	46	104	1.3	78
2018/2/14	60	è?38	70	33	36	0.9	71
2018/2/15	104	è½»åº¦æ±¡æ	78	108	41	96	1.4	72
2018/2/16	207	éåº¦æ±¡æ	157	189	43	91	1.7	99
2018/2/17	122	è½»åº¦æ±¡æ	92	117	48	70	1.5	49
2018/2/18	190	ä¸­åº¦æ±¡æ	143	179	52	104	1.9	89
2018/2/19	123	è½»åº¦æ±¡æ	93	135	43	79	1.4	99
2018/2/20	180	ä¸­åº¦æ±¡æ	136	178	29	37	1.6	94
2018/2/21	54	è?29	58	20	19	0.7	95
2018/2/22	62	è?30	74	36	36	1	96
2018/2/23	72	è?41	94	45	47	1	82
2018/2/24	103	è½»åº¦æ±¡æ	77	139	38	28	1	98
2018/2/25	108	è½»åº¦æ±¡æ	81	139	60	78	1.3	91
2018/2/26	104	è½»åº¦æ±¡æ	78	141	61	68	1.3	90
2018/2/27	205	éåº¦æ±¡æ	155	229	61	41	1.5	101
2018/2/28	227	éåº¦æ±¡æ	177	258	46	38	1.5	96
2018/3/1	72	è?31	93	42	36	0.8	64
2018/3/2	124	è½»åº¦æ±¡æ	94	170	53	78	1.3	102
2018/3/3	127	è½»åº¦æ±¡æ	96	159	49	69	1.3	115
2018/3/4	124	è½»åº¦æ±¡æ	87	198	33	14	1	90
2018/3/5	169	ä¸­åº¦æ±¡æ	128	215	54	47	1.4	46
2018/3/6	150	è½»åº¦æ±¡æ	115	184	52	29	1.4	57
2018/3/7	86	è?62	121	34	40	0.9	84
2018/3/8	68	è?25	85	35	29	0.7	72
2018/3/9	111	è½»åº¦æ±¡æ	82	171	67	81	1.2	86
2018/3/10	117	è½»åº¦æ±¡æ	88	183	57	52	1.2	106
2018/3/11	160	ä¸­åº¦æ±¡æ	122	236	64	65	1.4	137
2018/3/12	159	ä¸­åº¦æ±¡æ	121	195	64	74	1.5	141
2018/3/13	127	è½»åº¦æ±¡æ	96	180	75	61	1.4	128
2018/3/14	99	è?73	148	73	56	1.3	121
2018/3/15	135	è½»åº¦æ±¡æ	59	220	36	18	0.8	77
2018/3/16	71	è?28	91	26	12	0.6	81
2018/3/17	68	è?49	77	43	10	0.9	48
2018/3/18	143	è½»åº¦æ±¡æ	109	133	61	26	1.4	47
2018/3/19	77	è?56	88	39	15	0.7	112
2018/3/20	103	è½»åº¦æ±¡æ	77	107	31	14	0.8	121
2018/3/21	100	è?75	120	49	46	1.1	100
2018/3/22	68	è?45	85	38	26	0.8	99
2018/3/23	76	è?47	101	50	39	1	97
2018/3/24	59	è?27	67	46	17	0.8	100
2018/3/25	77	è?48	99	60	39	0.9	132
2018/3/26	93	è?69	136	68	52	1.1	120
2018/3/27	112	è½»åº¦æ±¡æ	58	173	64	49	1	98
2018/3/28	0	æ?0	0	50	27	1	108
2018/3/29	0	æ?0	0	24	10	0.7	120
2018/3/30	100	è?50	150	35	39	1	159
2018/3/31	98	è?55	146	39	37	0.9	117
2018/4/1	96	è?39	141	45	22	0.6	127
2018/4/2	149	è½»åº¦æ±¡æ	81	247	68	67	1.1	148
2018/4/3	154	ä¸­åº¦æ±¡æ	72	258	40	19	0.8	87
2018/4/4	78	è?30	106	28	8	0.6	48
2018/4/5	79	è?55	107	24	18	1	94
2018/4/6	74	è?16	98	13	4	0.4	98
2018/4/7	77	è?29	103	43	42	0.9	101
2018/4/8	94	è?41	138	54	42	0.9	96
2018/4/9	118	è½»åº¦æ±¡æ	63	186	66	36	1	124
2018/4/10	0	æ?0	0	26	5	0.4	102
2018/4/11	100	è?41	150	49	15	0.7	99
2018/4/12	111	è½»åº¦æ±¡æ	58	171	42	18	0.8	129
2018/4/13	66	è?33	82	29	5	0.6	82
2018/4/14	0	æ?0	0	20	5	0.4	96
2018/4/15	85	è?33	119	54	17	0.7	106
2018/4/16	110	è½»åº¦æ±¡æ	58	170	61	35	1	143
2018/4/17	119	è½»åº¦æ±¡æ	68	187	64	38	1	151
2018/4/18	118	è½»åº¦æ±¡æ	71	186	66	26	1.1	159
2018/4/19	131	è½»åº¦æ±¡æ	84	211	55	18	1	173
2018/4/20	115	è½»åº¦æ±¡æ	41	127	35	14	0.7	176
2018/4/21	68	è?47	86	39	11	1.1	88
2018/4/22	41	ä¼?11	26	26	5	0.7	81
2018/4/23	47	ä¼?23	47	37	11	0.8	94
2018/4/24	57	è?25	63	36	16	0.7	90
2018/4/25	77	è?50	103	48	27	0.9	129
2018/4/26	94	è?55	138	55	28	0.9	127
2018/4/27	106	è½»åº¦æ±¡æ	43	159	59	20	0.7	166
2018/4/28	118	è½»åº¦æ±¡æ	61	165	63	33	1	179
2018/4/29	108	è½»åº¦æ±¡æ	55	165	57	46	0.8	166
2018/4/30	126	è½»åº¦æ±¡æ	67	201	45	14	0.7	150
2018/5/1	100	è?40	150	37	11	0.5	105
2018/5/2	61	è?16	71	30	6	0.3	109
2018/5/3	89	è?39	128	61	27	0.6	133
2018/5/4	100	è?51	149	52	33	0.8	160
2018/5/5	115	è½»åº¦æ±¡æ	53	179	52	23	0.8	84
2018/5/6	147	è½»åº¦æ±¡æ	63	244	55	29	0.8	118
2018/5/7	104	è½»åº¦æ±¡æ	51	157	46	36	0.9	127
2018/5/8	108	è½»åº¦æ±¡æ	41	129	44	14	0.8	168
2018/5/9	133	è½»åº¦æ±¡æ	51	134	47	23	0.8	196
2018/5/10	119	è½»åº¦æ±¡æ	51	126	37	22	0.8	180
2018/5/11	132	è½»åº¦æ±¡æ	100	119	44	28	1.2	114
2018/5/12	94	è?44	137	54	22	0.9	119
2018/5/13	127	è½»åº¦æ±¡æ	56	183	57	35	1	189
2018/5/14	149	è½»åº¦æ±¡æ	66	200	63	32	1	213
2018/5/15	110	è½»åº¦æ±¡æ	75	170	40	13	1	153
2018/5/16	146	è½»åº¦æ±¡æ	63	120	24	11	1	210
2018/5/17	95	è?48	102	27	14	0.9	154
2018/5/18	96	è?32	122	28	9	0.7	155
2018/5/19	60	è?29	61	23	4	0.7	112
2018/5/20	45	ä¼?22	33	25	5	0.6	89
2018/5/21	47	ä¼?11	19	37	4	0.8	61
2018/5/22	81	è?34	111	23	4	0.3	113
2018/5/23	109	è½»åº¦æ±¡æ	41	144	59	35	0.8	169
2018/5/24	116	è½»åº¦æ±¡æ	37	124	63	20	0.8	177
2018/5/25	138	è½»åº¦æ±¡æ	41	121	60	17	0.9	201
2018/5/26	0	æ?0	0	45	7	0.5	98
2018/5/27	105	è½»åº¦æ±¡æ	47	160	47	14	0.6	130
2018/5/28	99	è?43	147	57	32	0.9	122
2018/5/29	81	è?24	112	38	13	0.6	137
2018/5/30	89	è?23	85	45	12	0.6	146
2018/5/31	119	è½»åº¦æ±¡æ	26	90	43	12	0.7	180
2018/6/1	170	ä¸­åº¦æ±¡æ	38	115	59	15	0.8	235
2018/6/2	165	ä¸­åº¦æ±¡æ	58	152	67	31	1	230
2018/6/3	107	è½»åº¦æ±¡æ	47	163	60	15	0.6	122
2018/6/4	92	è?31	131	49	17	0.6	150
2018/6/5	123	è½»åº¦æ±¡æ	40	153	59	36	0.8	185
2018/6/6	139	è½»åº¦æ±¡æ	45	165	54	31	0.8	202
2018/6/7	72	è?28	94	27	8	0.3	118
2018/6/8	64	è?21	77	38	9	0.5	94
2018/6/9	51	è?15	30	28	5	0.5	101
2018/6/10	63	è?29	57	49	23	0.8	115
2018/6/11	135	è½»åº¦æ±¡æ	34	86	50	22	0.8	198
2018/6/12	111	è½»åº¦æ±¡æ	32	107	62	21	0.9	172
2018/6/13	75	è?19	81	42	11	0.6	130
2018/6/14	100	è?24	86	50	11	0.7	159
2018/6/15	160	ä¸­åº¦æ±¡æ	51	159	58	22	1.2	225
2018/6/16	138	è½»åº¦æ±¡æ	43	104	34	10	1	201
2018/6/17	83	è?28	56	36	7	0.8	139
2018/6/18	90	è?39	80	43	10	1	147
2018/6/19	100	è?23	64	32	9	0.6	160
2018/6/20	140	è½»åº¦æ±¡æ	42	92	40	14	0.9	203
2018/6/21	78	è?50	106	52	8	1	85
2018/6/22	126	è½»åº¦æ±¡æ	29	68	47	8	0.8	188
2018/6/23	154	ä¸­åº¦æ±¡æ	41	115	64	14	0.9	219
2018/6/24	144	è½»åº¦æ±¡æ	48	138	57	15	1	208
2018/6/25	92	è?68	108	41	15	1.1	149
2018/6/26	126	è½»åº¦æ±¡æ	67	126	50	12	1.2	188
2018/6/27	120	è½»åº¦æ±¡æ	44	148	47	12	0.9	182
2018/6/28	72	è?11	67	33	7	0.4	126
2018/6/29	109	è½»åº¦æ±¡æ	33	129	57	19	0.8	169
2018/6/30	109	è½»åº¦æ±¡æ	35	97	51	14	0.8	169
2018/7/1	103	è½»åº¦æ±¡æ	27	65	40	9	0.7	163
2018/7/2	134	è½»åº¦æ±¡æ	54	99	37	13	0.9	197
2018/7/3	128	è½»åº¦æ±¡æ	56	104	43	14	1.1	190
2018/7/4	106	è½»åº¦æ±¡æ	48	95	48	19	1.4	166
2018/7/5	149	è½»åº¦æ±¡æ	37	99	45	12	1	213
2018/7/6	133	è½»åº¦æ±¡æ	39	91	31	8	0.8	196
2018/7/7	108	è½»åº¦æ±¡æ	63	98	31	6	1.1	168
2018/7/8	114	è½»åº¦æ±¡æ	54	71	28	13	1.2	175
2018/7/9	47	ä¼?10	25	28	4	0.6	93
2018/7/10	47	ä¼?17	30	37	4	0.7	60
2018/7/11	45	ä¼?23	29	36	4	1.2	41
2018/7/12	49	ä¼?28	46	39	7	1.4	53
2018/7/13	43	ä¼?18	33	30	4	0.9	86
2018/7/14	123	è½»åº¦æ±¡æ	38	61	25	6	1	185
2018/7/15	80	è?30	59	25	5	0.8	135
2018/7/16	40	ä¼?22	40	31	5	0.8	69
2018/7/17	81	è?31	46	26	8	0.8	137
2018/7/18	70	è?39	67	30	4	0.8	123
2018/7/19	63	è?29	61	27	3	0.7	115
2018/7/20	105	è½»åº¦æ±¡æ	37	71	25	9	0.7	165
2018/7/21	103	è½»åº¦æ±¡æ	45	84	28	11	0.7	163
2018/7/22	69	è?43	87	34	5	0.8	116
2018/7/23	82	è?38	65	25	4	0.6	138
2018/7/24	99	è?39	83	28	10	0.8	158
2018/7/25	112	è½»åº¦æ±¡æ	14	52	32	8	0.6	173
2018/7/26	140	è½»åº¦æ±¡æ	28	67	27	8	0.7	203
2018/7/27	80	è?31	59	23	5	0.7	135
2018/7/28	104	è½»åº¦æ±¡æ	35	64	25	5	0.7	164
2018/7/29	110	è½»åº¦æ±¡æ	35	67	28	7	0.8	170
2018/7/30	84	è?33	71	29	6	0.9	140
2018/7/31	62	è?36	73	33	5	0.8	103
2018/8/1	79	è?33	63	25	5	0.7	134
2018/8/2	83	è?39	62	24	4	0.7	139
2018/8/3	117	è½»åº¦æ±¡æ	48	89	33	7	0.8	178
2018/8/4	128	è½»åº¦æ±¡æ	48	98	33	8	0.8	190
2018/8/5	83	è?38	83	28	6	0.7	139
2018/8/6	75	è?24	61	32	8	0.7	130
2018/8/7	110	è½»åº¦æ±¡æ	35	66	38	8	1	170
2018/8/8	63	è?32	76	38	6	0.9	115
2018/8/9	67	è?19	47	32	6	0.8	120
2018/8/10	89	è?19	47	34	6	0.7	146
2018/8/11	98	è?29	52	36	5	0.8	157
2018/8/12	117	è½»åº¦æ±¡æ	52	103	40	17	1.1	178
2018/8/13	60	è?34	69	38	6	1	100
2018/8/14	77	è?29	52	28	5	0.9	132
2018/8/15	69	è?21	59	27	7	0.6	122
2018/8/16	43	ä¼?13	39	20	5	0.5	86
2018/8/17	52	è?15	53	30	9	0.6	102
2018/8/18	75	è?27	66	30	7	0.7	130
2018/8/19	49	ä¼?21	49	26	5	0.7	74
2018/8/20	65	è?20	68	38	7	0.7	117
2018/8/21	67	è?22	83	42	10	0.7	98
2018/8/22	45	ä¼?14	29	36	5	0.7	66
2018/8/23	96	è?26	50	39	8	0.9	155
2018/8/24	70	è?26	76	44	10	0.8	124
2018/8/25	116	è½»åº¦æ±¡æ	42	87	45	10	1.1	177
2018/8/26	120	è½»åº¦æ±¡æ	41	86	38	11	1.1	182
2018/8/27	117	è½»åº¦æ±¡æ	74	108	33	8	1.1	178
2018/8/28	147	è½»åº¦æ±¡æ	62	112	40	9	1.2	211
2018/8/29	100	è?51	97	26	8	0.9	159
2018/8/30	51	è?25	52	31	6	0.7	83
2018/8/31	38	ä¼?13	22	30	5	0.7	48
2018/9/1	48	ä¼?22	42	38	7	0.8	53
2018/9/2	76	è?35	60	32	7	1.1	131
2018/9/3	60	è?16	69	32	8	0.4	108
2018/9/4	58	è?16	65	35	8	0.5	93
2018/9/5	84	è?30	103	47	20	0.8	140
2018/9/6	81	è?30	111	26	10	0.6	80
2018/9/7	47	ä¼?10	47	26	6	0.4	74
2018/9/8	67	è?22	83	46	11	0.6	101
2018/9/9	83	è?31	98	56	15	0.8	139
2018/9/10	75	è?37	98	48	9	0.8	129
2018/9/11	117	è½»åº¦æ±¡æ	41	89	40	10	0.8	178
2018/9/12	60	è?33	64	46	10	0.9	112
2018/9/13	73	è?31	74	58	10	0.9	54
2018/9/14	79	è?48	108	56	11	1	70
2018/9/15	61	è?22	71	40	9	0.6	38
2018/9/16	63	è?26	75	49	16	0.8	60
2018/9/17	73	è?32	96	46	11	0.9	31
2018/9/18	59	è?23	43	47	7	0.8	33
2018/9/19	53	è?21	35	42	7	0.8	29
2018/9/20	66	è?40	82	44	9	1.1	88
2018/9/21	80	è?25	110	37	7	0.5	88
2018/9/22	69	è?19	88	37	10	0.5	81
2018/9/23	74	è?24	98	49	13	0.6	63
2018/9/24	71	è?27	91	40	18	0.7	125
2018/9/25	48	ä¼?24	48	32	6	0.9	71
2018/9/26	54	è?31	58	43	10	0.9	101
2018/9/27	77	è?44	103	46	13	1.1	60
2018/9/28	78	è?33	105	46	12	0.9	72
2018/9/29	89	è?33	127	46	18	0.8	78
2018/9/30	51	è?10	51	23	7	0.4	72
2018/10/1	54	è?15	58	38	7	0.5	88
2018/10/2	76	è?33	101	58	17	0.8	100
2018/10/3	84	è?35	117	64	17	0.8	83
2018/10/4	98	è?50	145	75	19	1	122
2018/10/5	120	è½»åº¦æ±¡æ	68	190	75	21	1.1	137
2018/10/6	66	è?23	82	35	13	0.5	62
2018/10/7	68	è?22	85	45	17	0.6	77
2018/10/8	81	è?31	112	54	19	0.7	71
2018/10/9	63	è?15	75	32	8	0.4	74
2018/10/10	77	è?29	104	48	17	0.7	68
2018/10/11	72	è?35	94	55	20	0.8	70
2018/10/12	82	è?45	104	65	15	0.9	38
2018/10/13	80	è?54	92	64	12	1.1	77
2018/10/14	112	è½»åº¦æ±¡æ	84	172	73	20	1.4	92
2018/10/15	110	è½»åº¦æ±¡æ	80	169	69	16	1.2	38
2018/10/16	59	è?27	61	47	12	0.6	77
2018/10/17	84	è?60	117	53	14	1	105
2018/10/18	88	è?65	114	52	9	0.9	45
2018/10/19	80	è?59	105	51	13	0.9	90
2018/10/20	90	è?65	130	67	22	1.1	69
2018/10/21	139	è½»åº¦æ±¡æ	106	195	74	32	1.4	54
2018/10/22	115	è½»åº¦æ±¡æ	79	179	52	16	1.3	84
2018/10/23	90	è?43	130	66	23	1	69
2018/10/24	122	è½»åº¦æ±¡æ	67	194	83	23	1.2	62
2018/10/25	108	è½»åº¦æ±¡æ	48	166	50	11	0.7	73
2018/10/26	69	è?17	88	21	5	0.3	68
2018/10/27	64	è?22	78	42	17	0.6	69
2018/10/28	60	è?17	70	30	10	0.4	79
2018/10/29	71	è?25	91	47	14	0.5	80
2018/10/30	82	è?34	114	57	19	0.8	67
2018/10/31	111	è½»åº¦æ±¡æ	52	172	72	22	0.9	48
2018/11/1	120	è½»åº¦æ±¡æ	75	190	78	27	1.2	80
2018/11/2	158	ä¸­åº¦æ±¡æ	120	238	83	20	1.3	103
2018/11/3	180	ä¸­åº¦æ±¡æ	136	243	91	25	1.4	112
2018/11/4	86	è?51	121	45	14	0.8	51
2018/11/5	55	è?26	60	43	13	0.6	34
2018/11/6	70	è?33	89	53	19	0.8	25
2018/11/7	118	è½»åº¦æ±¡æ	89	174	67	40	1.4	14
2018/11/8	203	éåº¦æ±¡æ	153	246	69	48	2	33
2018/11/9	114	è½»åº¦æ±¡æ	86	172	71	32	1.2	45
2018/11/10	94	è?62	137	64	27	1	23
2018/11/11	108	è½»åº¦æ±¡æ	81	131	56	22	1	43
2018/11/12	119	è½»åº¦æ±¡æ	90	167	72	26	1.3	41
2018/11/13	128	è½»åº¦æ±¡æ	97	180	77	27	1.3	56
2018/11/14	178	ä¸­åº¦æ±¡æ	134	212	78	37	1.6	65
2018/11/15	115	è½»åº¦æ±¡æ	87	159	57	27	1.2	22
2018/11/16	62	è?32	74	42	20	0.6	40
2018/11/17	62	è?37	74	34	19	0.6	52
2018/11/18	69	è?34	88	42	23	0.7	72
2018/11/19	110	è½»åº¦æ±¡æ	72	169	75	51	1.4	33
2018/11/20	104	è½»åº¦æ±¡æ	62	158	68	28	1.1	34
2018/11/21	64	è?20	78	24	9	0.4	78
2018/11/22	95	è?58	140	70	39	1.2	40
2018/11/23	109	è½»åº¦æ±¡æ	77	168	78	46	1.5	21
2018/11/24	122	è½»åº¦æ±¡æ	92	189	87	53	1.8	16
2018/11/25	125	è½»åº¦æ±¡æ	89	199	86	40	1.8	28
2018/11/26	0	æ?0	0	71	42	1.5	41
2018/11/27	0	æ?0	0	55	34	1	55
2018/11/28	177	ä¸­åº¦æ±¡æ	112	304	86	59	1.8	21
2018/11/29	179	ä¸­åº¦æ±¡æ	110	307	85	43	1.6	19
2018/11/30	209	éåº¦æ±¡æ	157	356	105	57	2.3	10
2018/12/1	144	è½»åº¦æ±¡æ	109	238	84	44	1.7	15
2018/12/2	233	éåº¦æ±¡æ	183	339	90	52	2.3	29
2018/12/3	0	æ?0	0	36	18	0.7	43
2018/12/4	100	è?37	150	33	15	0.7	67
2018/12/5	148	è½»åº¦æ±¡æ	113	238	65	42	1.5	10
2018/12/6	71	è?18	91	18	6	3	66
2018/12/7	60	è?16	69	25	12	0.4	56
2018/12/8	64	è?31	77	46	26	0.9	40
2018/12/9	96	è?70	142	65	70	1.4	25
2018/12/10	165	ä¸­åº¦æ±¡æ	125	213	73	72	2	14
2018/12/11	74	è?30	97	35	21	0.7	50
2018/12/12	99	è?69	148	68	58	1.5	26
2018/12/13	123	è½»åº¦æ±¡æ	89	195	81	61	2	22
2018/12/14	138	è½»åº¦æ±¡æ	105	219	89	64	1.9	15
2018/12/15	203	éåº¦æ±¡æ	153	273	91	100	2.3	25
2018/12/16	115	è½»åº¦æ±¡æ	67	180	57	46	1.2	68
2018/12/17	80	è?38	110	56	28	0.8	48
2018/12/18	115	è½»åº¦æ±¡æ	71	179	87	58	1.6	23
2018/12/19	108	è½»åº¦æ±¡æ	67	166	82	57	1.5	24
2018/12/20	124	è½»åº¦æ±¡æ	94	198	84	59	1.9	10
2018/12/21	98	è?60	146	61	34	1.2	39
2018/12/22	97	è?47	144	58	32	1.1	53
2018/12/23	92	è?36	134	40	28	0.8	54
2018/12/24	119	è½»åº¦æ±¡æ	80	188	76	69	1.6	17
2018/12/25	118	è½»åº¦æ±¡æ	79	186	76	47	1.5	26
2018/12/26	97	è?62	144	68	37	1.5	25
2018/12/27	93	è?42	135	39	31	1	38
2018/12/28	68	è?25	86	38	26	0.9	42
2018/12/29	80	è?48	109	55	46	1.3	31
2018/12/30	74	è?44	98	57	40	1.4	28
2018/12/31	118	è½»åº¦æ±¡æ	89	155	70	64	1.8	20
2019/1/1	134	è½»åº¦æ±¡æ	102	171	71	49	1.9	25
2019/1/2	159	ä¸­åº¦æ±¡æ	121	208	84	61	2.3	24
2019/1/3	230	éåº¦æ±¡æ	180	288	103	74	3	11
2019/1/4	158	ä¸­åº¦æ±¡æ	120	194	78	47	2.2	32
2019/1/5	173	ä¸­åº¦æ±¡æ	131	215	85	66	2.3	12
2019/1/6	307	ä¸¥éæ±¡æ	257	362	104	85	3.4	10
2019/1/7	217	éåº¦æ±¡æ	167	241	84	56	2.4	27
2019/1/8	72	è?40	93	55	26	1.2	46
2019/1/9	160	ä¸­åº¦æ±¡æ	122	199	80	64	2.3	17
2019/1/10	268	éåº¦æ±¡æ	218	325	101	100	3.2	18
2019/1/11	352	ä¸¥éæ±¡æ	302	413	111	103	3.5	18
2019/1/12	274	éåº¦æ±¡æ	224	318	104	80	2.8	26
2019/1/13	124	è½»åº¦æ±¡æ	94	170	81	50	1.9	32
2019/1/14	119	è½»åº¦æ±¡æ	77	188	72	53	1.7	48
2019/1/15	82	è?20	114	33	17	1	58
2019/1/16	89	è?48	128	65	51	1.5	32
2019/1/17	104	è½»åº¦æ±¡æ	73	157	75	61	1.7	35
2019/1/18	113	è½»åº¦æ±¡æ	82	176	83	59	1.9	24
2019/1/19	85	è?53	119	66	41	1.4	38
2019/1/20	71	è?33	91	44	32	1	57
2019/1/21	88	è?57	126	58	69	1.4	45
2019/1/22	124	è½»åº¦æ±¡æ	94	182	86	75	1.9	34
2019/1/23	107	è½»åº¦æ±¡æ	80	161	85	53	1.9	31
2019/1/24	120	è½»åº¦æ±¡æ	91	166	88	60	2	28
2019/1/25	84	è?60	117	56	33	1.2	52
2019/1/26	152	ä¸­åº¦æ±¡æ	116	175	79	61	1.7	30
2019/1/27	264	éåº¦æ±¡æ	214	268	93	108	2.5	33
2019/1/28	77	è?46	103	56	32	1.1	47
2019/1/29	152	ä¸­åº¦æ±¡æ	116	181	84	78	2	28
2019/1/30	97	è?61	143	47	34	1.1	61
2019/1/31	90	è?40	130	25	21	0.8	71
2019/2/1	79	è?58	108	43	49	1.2	75
2019/2/2	114	è½»åº¦æ±¡æ	86	137	59	51	1.6	45
2019/2/3	103	è½»åº¦æ±¡æ	35	155	13	9	0.5	90
2019/2/4	97	è?58	144	36	77	1.1	85
2019/2/5	173	ä¸­åº¦æ±¡æ	131	191	47	103	1.6	79
2019/2/6	88	è?65	103	38	55	1.2	77
2019/2/7	79	è?30	108	18	19	0.8	72
2019/2/8	113	è½»åº¦æ±¡æ	85	122	32	37	1.3	46
2019/2/9	54	è?23	58	21	18	0.7	65
2019/2/10	108	è½»åº¦æ±¡æ	81	114	40	63	1.3	51
2019/2/11	183	ä¸­åº¦æ±¡æ	138	177	47	42	1.7	53
2019/2/12	222	éåº¦æ±¡æ	172	220	48	31	1.9	77
2019/2/13	180	ä¸­åº¦æ±¡æ	136	175	41	25	1.7	43
2019/2/14	160	ä¸­åº¦æ±¡æ	122	129	35	27	1.5	45
2019/2/15	62	è?37	73	21	17	0.8	73
2019/2/16	41	ä¼?18	41	28	16	0.7	76
2019/2/17	68	è?39	66	54	35	1.1	55
2019/2/18	158	ä¸­åº¦æ±¡æ	120	143	66	48	1.6	32
2019/2/19	168	ä¸­åº¦æ±¡æ	127	135	44	48	1.4	97
2019/2/20	69	è?50	73	51	26	1.1	72
2019/2/21	93	è?69	108	65	45	1.4	64
2019/2/22	112	è½»åº¦æ±¡æ	84	131	73	40	1.6	61
2019/2/23	120	è½»åº¦æ±¡æ	91	137	79	41	1.6	76
2019/2/24	211	éåº¦æ±¡æ	161	230	108	70	2.3	26
2019/2/25	199	ä¸­åº¦æ±¡æ	149	214	74	36	1.9	110
2019/2/26	212	éåº¦æ±¡æ	162	208	62	33	1.8	114
2019/2/27	202	éåº¦æ±¡æ	152	201	69	33	1.7	102
2019/2/28	127	è½»åº¦æ±¡æ	96	148	67	26	1.3	107
2019/3/1	163	ä¸­åº¦æ±¡æ	124	178	59	29	1.5	143
2019/3/2	202	éåº¦æ±¡æ	152	211	77	43	1.9	117
2019/3/3	179	ä¸­åº¦æ±¡æ	135	196	71	55	1.6	109
2019/3/4	179	ä¸­åº¦æ±¡æ	135	197	76	41	1.7	116
2019/3/5	80	è?56	109	49	19	0.9	94
2019/3/6	59	è?18	68	31	13	0.7	92
2019/3/7	78	è?44	106	57	23	1.1	91
2019/3/8	112	è½»åº¦æ±¡æ	84	156	65	35	1.2	114
2019/3/9	103	è½»åº¦æ±¡æ	77	138	57	37	1.2	101
2019/3/10	104	è½»åº¦æ±¡æ	62	158	49	18	1	91
2019/3/11	62	è?20	74	18	8	0.6	95
2019/3/12	45	ä¼?14	45	26	12	0.5	86
2019/3/13	54	è?20	58	43	13	0.7	86
2019/3/14	70	è?26	90	44	17	0.8	95
2019/3/15	57	è?19	63	37	15	0.7	94
2019/3/16	66	è?31	81	49	26	0.8	87
2019/3/17	78	è?33	86	62	25	0.9	89
2019/3/18	89	è?51	127	66	22	0.9	126
2019/3/19	85	è?49	119	57	25	0.9	133
2019/3/20	83	è?43	115	35	15	0.7	83
2019/3/21	64	è?15	77	21	10	0.6	75
2019/3/22	56	è?20	61	41	13	0.7	85
2019/3/23	54	è?18	58	34	16	0.7	82
2019/3/24	79	è?40	108	54	28	0.9	99
2019/3/25	75	è?31	99	50	17	0.8	106
2019/3/26	91	è?44	132	63	26	1	106
2019/3/27	116	è½»åº¦æ±¡æ	54	181	59	16	0.9	101
2019/3/28	113	è½»åº¦æ±¡æ	69	176	54	17	1	69
2019/3/29	86	è?32	121	34	12	0.7	97
2019/3/30	59	è?14	68	22	8	0.5	98
2019/3/31	55	è?20	60	39	13	0.7	102
2019/4/1	65	è?28	80	49	17	0.8	103
2019/4/2	80	è?41	109	45	18	0.9	108
2019/4/3	120	è½»åº¦æ±¡æ	91	169	71	27	1.1	165
2019/4/4	128	è½»åº¦æ±¡æ	97	193	85	33	1.3	145
2019/4/5	117	è½»åº¦æ±¡æ	65	183	72	32	1	129
2019/4/6	126	è½»åº¦æ±¡æ	63	201	58	25	0.9	116
2019/4/7	124	è½»åº¦æ±¡æ	54	197	66	18	0.9	124
2019/4/8	120	è½»åº¦æ±¡æ	70	189	38	13	0.9	125
2019/4/9	59	è?32	68	27	6	0.7	81
2019/4/10	62	è?43	74	40	11	0.8	88
2019/4/11	49	ä¼?18	40	34	7	0.5	97
2019/4/12	85	è?63	120	61	25	1	79
2019/4/13	134	è½»åº¦æ±¡æ	102	149	55	18	1.1	62
2019/4/14	72	è?29	84	57	15	0.7	92
2019/4/15	88	è?43	126	53	23	0.9	121
2019/4/16	87	è?49	124	60	18	0.8	125
2019/4/17	124	è½»åº¦æ±¡æ	69	198	69	33	1	153
2019/4/18	175	ä¸­åº¦æ±¡æ	75	299	44	12	0.7	126
2019/4/19	102	è½»åº¦æ±¡æ	33	153	41	11	0.5	74
2019/4/20	88	è?65	113	67	12	1.3	33
2019/4/21	89	è?57	127	46	11	1.1	101
2019/4/22	95	è?70	140	48	15	1	120
2019/4/23	109	è½»åº¦æ±¡æ	69	120	46	21	1.2	169
2019/4/24	124	è½»åº¦æ±¡æ	94	135	40	14	1.2	169
2019/4/25	55	è?27	59	33	9	0.7	65
2019/4/26	56	è?28	62	30	9	0.7	88
2019/4/27	43	ä¼?24	40	34	6	0.8	71
2019/4/28	108	è½»åº¦æ±¡æ	81	110	59	17	1.3	70
2019/4/29	142	è½»åº¦æ±¡æ	108	165	50	36	1.3	138
2019/4/30	98	è?23	145	25	6	0.4	106
2019/5/1	72	è?29	93	54	12	0.7	115
2019/5/2	93	è?49	136	65	23	0.8	144
2019/5/3	108	è½»åº¦æ±¡æ	48	125	68	14	0.9	168
2019/5/4	126	è½»åº¦æ±¡æ	62	141	53	25	1	188
2019/5/5	132	è½»åº¦æ±¡æ	60	214	32	11	0.6	117
2019/5/6	86	è?38	122	41	9	0.6	117
2019/5/7	106	è½»åº¦æ±¡æ	59	161	61	27	0.9	139
2019/5/8	85	è?50	120	50	24	0.9	93
2019/5/9	67	è?31	66	45	10	0.7	120
2019/5/10	65	è?27	72	37	12	0.6	118
2019/5/11	72	è?33	93	53	14	0.6	125
2019/5/12	123	è½»åº¦æ±¡æ	59	195	30	6	0.4	113
2019/5/13	85	è?39	119	48	13	0.6	126
2019/5/14	149	è½»åº¦æ±¡æ	98	248	79	22	1.2	72
2019/5/15	136	è½»åº¦æ±¡æ	85	222	56	12	0.7	119
2019/5/16	124	è½»åº¦æ±¡æ	68	198	74	19	0.8	105
2019/5/17	121	è½»åº¦æ±¡æ	69	181	59	17	0.8	183
2019/5/18	143	è½»åº¦æ±¡æ	72	168	49	14	0.8	207
2019/5/19	80	è?27	110	12	3	0.3	105
2019/5/20	57	è?19	64	29	6	0.4	105
2019/5/21	71	è?30	91	51	16	0.6	121
2019/5/22	85	è?39	110	64	18	0.7	141
2019/5/23	117	è½»åº¦æ±¡æ	38	99	65	21	0.8	178
[truncated: 1,561 more rows]
