# Supplementary material for: Integrating D–S evidence theory and multiple deep learning frameworks for time series prediction of air quality
Source: Sci Rep. 2025 Feb 18;15:5971. doi: 10.1038/s41598-025-87935-3 (PMC11836142; doi:10.1038/s41598-025-87935-3)
Supplement: Supplementary file 4 — Supplementary Information 4. [file 41598_2025_87935_MOESM4_ESM.csv]

日期	AQl	质量等级	PM2.5	PM10	NO2	so2	co	03_8h
2013-12-02	141	轻度污染	108	168	75	46	1.8	92
2013-12-03	158	中度污染	121	185	72	34	1.8	123
2013-12-04	155	中度污染	119	183	79	35	1.9	83
2013-12-05	180	中度污染	136	195	66	27	1.7	114
2013-12-06	243	重度污染	193	265	69	52	1.5	132
2013-12-07	326	严重污染	276	358	78	45	2.1	126
2013-12-08	240	重度污染	190	250	67	33	1.7	76
2013-12-09	187	中度污染	141	189	43	32	1.6	102
2013-12-10	95	良	71	109	39	36	1.3	64
2013-12-11	101	轻度污染	76	117	53	46	1.3	69
2013-12-12	132	轻度污染	100	158	65	51	1.6	56
2013-12-13	122	轻度污染	93	140	54	59	1.4	80
2013-12-14	117	轻度污染	89	139	37	59	1.4	61
2013-12-15	86	良	64	95	19	41	1.3	77
2013-12-16	41	优	24	32	8	21	1.1	81
2013-12-17	24	优	9	11	4	26	1	47
2013-12-18	40	优	28	37	15	27	1.2	45
2013-12-19	127	轻度污染	97	127	42	36	1.6	68
2013-12-20	160	中度污染	122	154	89	43	1.6	69
2013-12-21	161	中度污染	122	159	63	52	1.5	62
2013-12-22	101	轻度污染	76	106	41	46	1.2	69
2013-12-23	105	轻度污染	79	114	30	47	1.1	70
2013-12-24	119	轻度污染	91	124	37	45	1	80
2013-12-25	146	轻度污染	111	151	41	54	1.3	46
2013-12-26	208	重度污染	158	213	74	61	1.6	76
2013-12-27	110	轻度污染	83	122	58	45	1.1	51
2013-12-28	70	良	51	89	38	48	0.9	56
2013-12-29	88	良	65	112	47	56	1.2	59
2013-12-30	124	轻度污染	94	156	48	68	1.5	83
2013-12-31	124	轻度污染	94	151	43	74	1.6	91
2014-01-01	125	轻度污染	95	149	69	34	1.6	103
2014-01-02	147	轻度污染	113	186	85	36	1.7	71
2014-01-03	128	轻度污染	97	174	80	49	1.3	92
2014-01-04	207	重度污染	157	274	76	81	1.6	72
2014-01-05	242	重度污染	192	281	64	44	1.9	82
2014-01-06	125	轻度污染	95	145	53	23	1.4	73
2014-01-07	89	良	66	107	60	22	1.6	23
2014-01-08	62	良	45	64	37	14	1.3	45
2014-01-09	46	优	31	46	20	13	1	66
2014-01-10	56	良	35	63	35	39	1.1	70
2014-01-11	60	良	41	70	52	20	1.2	48
2014-01-12	34	优	24	32	31	9	1.1	38
2014-01-13	116	轻度污染	88	113	32	37	1.2	55
2014-01-14	50	优	33	50	23	17	0.5	76
2014-01-15	48	优	32	48	29	16	0.5	76
2014-01-16	61	良	44	69	45	19	0.8	78
2014-01-17	86	良	63	100	53	18	1	79
2014-01-18	201	重度污染	151	214	51	45	1.7	102
2014-01-19	182	中度污染	137	187	51	32	1.7	97
2014-01-20	132	轻度污染	101	155	52	33	1.4	108
2014-01-21	99	良	71	148	34	38	1.2	62
2014-01-22	71	良	50	91	41	28	1.3	75
2014-01-23	67	良	49	79	35	16	1.2	82
2014-01-24	57	良	37	64	37	12	1.2	74
2014-01-25	85	良	63	95	36	13	1.2	102
2014-01-26	103	轻度污染	77	110	19	12	1.1	90
2014-01-27	44	优	21	44	20	6	0.9	83
2014-01-28	65	良	47	71	30	10	1	85
2014-01-29	63	良	45	68	28	29	1	94
2014-01-30	101	轻度污染	76	98	28	12	1.1	107
2014-01-31	301	严重污染	251	304	22	20	1.1	91
2014-02-01	94	良	70	89	18	5	1	90
2014-02-02	98	良	74	90	22	5	1.2	90
2014-02-03	84	良	62	82	12	2	1.2	69
2014-02-04	42	优	22	42	6	4	0.8	79
2014-02-05	44	优	26	44	12	5	0.9	74
2014-02-06	38	优	24	38	14	2	0.9	51
2014-02-07	24	优	17	21	17	4	1	34
2014-02-08	41	优	29	32	14	26	1.1	52
2014-02-09	60	良	43	50	18	9	1.2	58
2014-02-10	40	优	28	31	12	9	1	66
2014-02-11	58	良	41	49	14	11	1.1	69
2014-02-12	63	良	46	55	26	14	1	62
2014-02-13	32	优	23	27	26	9	1.1	53
2014-02-14	61	良	44	53	24	30	1.2	77
2014-02-15	69	良	50	67	28	17	1.1	87
2014-02-16	39	优	27	36	42	9	1.2	75
2014-02-17	34	优	24	30	36	13	1.3	32
2014-02-18	21	优	11	15	36	7	1.3	41
2014-02-19	31	优	17	19	24	11	1.2	62
2014-02-20	63	良	45	53	17	18	1.2	95
2014-02-21	109	轻度污染	83	101	41	32	1	114
2014-02-22	85	良	63	85	36	15	0.8	111
2014-02-23	67	良	49	73	32	16	0.7	110
2014-02-24	101	轻度污染	76	108	55	17	1.2	90
2014-02-25	58	良	42	54	47	12	1.1	45
2014-02-26	59	良	42	52	34	9	1.1	46
2014-02-27	70	良	51	65	29	14	0.9	91
2014-02-28	91	良	68	93	33	30	0.9	74
2014-03-01	43	优	30	39	29	6	0.9	62
2014-03-02	49	优	32	43	23	15	0.8	98
2014-03-03	52	良	31	55	19	11	0.7	99
2014-03-04	45	优	30	45	29	8	0.8	81
2014-03-05	53	良	37	51	22	11	0.7	104
2014-03-06	46	优	25	40	25	8	0.8	91
2014-03-07	45	优	19	33	22	10	0.8	90
2014-03-08	37	优	25	33	28	55	0.9	74
2014-03-09	45	优	27	35	27	9	0.9	90
2014-03-10	92	良	69	102	43	20	1.2	133
2014-03-11	118	轻度污染	90	139	51	22	1.4	82
2014-03-12	76	良	55	81	57	13	1.8	52
2014-03-13	77	良	57	78	28	15	1.1	92
2014-03-14	67	良	49	81	37	68	1.1	106
2014-03-15	79	良	56	99	42	21	1.2	135
2014-03-16	91	良	68	129	54	23	1.3	111
2014-03-17	103	轻度污染	77	130	43	22	1.5	126
2014-03-18	152	中度污染	116	177	58	25	1.7	128
2014-03-19	165	中度污染	125	172	52	24	1.2	63
2014-03-20	81	良	60	82	35	23	0.8	64
2014-03-21	56	良	38	62	30	21	0.7	101
2014-03-22	74	良	33	64	36	16	0.6	129
2014-03-23	62	良	40	74	39	12	0.7	109
2014-03-24	63	良	40	76	38	20	0.7	92
2014-03-25	61	良	40	73	37	13	0.7	94
2014-03-26	106	轻度污染	80	127	49	21	0.9	99
2014-03-27	106	轻度污染	80	106	29	12	1	93
2014-03-28	108	轻度污染	82	105	52	11	1.4	84
2014-03-29	75	良	55	74	40	11	1.2	87
2014-03-30	119	轻度污染	90	122	29	14	0.9	150
2014-03-31	73	良	49	62	26	8	0.8	127
2014-04-01	40	优	22	31	41	7	0.8	79
2014-04-02	53	良	33	49	28	10	0.7	104
2014-04-03	63	良	46	63	38	10	0.8	89
2014-04-04	79	良	35	61	29	16	0.7	135
2014-04-05	110	轻度污染	55	103	33	13	0.6	171
2014-04-06	82	良	20	45	16	7	0.4	138
2014-04-07	59	良	42	67	35	8	0.6	104
2014-04-08	89	良	66	102	40	13	0.8	108
2014-04-09	75	良	55	80	27	8	0.6	115
2014-04-10	95	良	59	77	26	13	0.7	154
2014-04-11	75	良	38	57	22	7	0.5	130
2014-04-12	75	良	49	75	28	10	0.7	130
2014-04-13	83	良	62	79	23	8	0.7	87
2014-04-14	94	良	34	45	19	6	0.7	153
2014-04-15	80	良	47	69	31	10	0.8	136
2014-04-16	65	良	47	76	31	11	0.9	106
2014-04-17	99	良	57	93	31	14	0.9	159
2014-04-18	126	轻度污染	96	143	31	16	1	106
2014-04-19	64	良	46	68	27	6	0.8	79
2014-04-20	46	优	21	30	19	5	0.8	91
2014-04-21	51	良	35	48	18	6	0.7	101
2014-04-22	53	良	25	34	24	5	0.9	103
2014-04-23	87	良	45	67	36	10	1	144
2014-04-24	68	良	49	71	46	7	1.1	92
2014-04-25	48	优	28	38	23	20	0.8	96
2014-04-26	49	优	35	49	37	5	0.7	55
2014-04-27	45	优	31	45	31	7	0.8	72
2014-04-28	61	良	40	54	24	7	0.5	113
2014-04-29	90	良	52	75	30	12	0.6	148
2014-04-30	109	轻度污染	82	121	40	22	0.7	114
2014-05-01	88	良	52	79	25	8	0.8	146
2014-05-02	101	轻度污染	45	73	22	6	0.8	161
2014-05-03	93	良	55	100	14	11	0.7	152
2014-05-04	77	良	56	104	24	8	0.8	127
2014-05-05	74	良	23	43	13	7	0.6	129
2014-05-06	72	良	24	54	20	8	0.6	126
2014-05-07	64	良	39	73	39	10	0.7	117
2014-05-08	147	轻度污染	64	105	30	15	0.8	212
2014-05-09	125	轻度污染	69	108	28	27	0.7	187
2014-05-10	46	优	32	46	41	6	0.8	81
2014-05-11	44	优	31	40	28	4	0.7	79
2014-05-12	65	良	47	53	32	6	1	97
2014-05-13	66	良	48	63	30	9	0.9	119
2014-05-14	46	优	33	42	30	5	1	76
2014-05-15	89	良	66	87	30	8	1	118
2014-05-16	111	轻度污染	62	96	33	16	0.9	172
2014-05-17	92	良	68	113	35	8	0.9	146
2014-05-18	63	良	45	75	29	6	0.8	60
2014-05-19	70	良	51	68	25	6	0.7	102
2014-05-20	98	良	70	95	34	9	1	157
2014-05-21	150	轻度污染	103	138	30	10	1.1	215
2014-05-22	110	轻度污染	48	66	20	5	0.8	171
2014-05-23	55	良	17	27	14	10	0.6	106
2014-05-24	42	优	16	25	23	3	0.7	83
2014-05-25	52	良	37	49	28	3	0.9	95
2014-05-26	90	良	67	91	26	5	1.2	124
2014-05-27	114	轻度污染	86	119	32	6	1.3	98
2014-05-28	108	轻度污染	81	145	49	10	1.2	160
2014-05-29	147	轻度污染	113	211	63	15	1.4	151
2014-05-30	77	良	57	103	34	9	1	104
2014-05-31	52	良	37	54	31	4	0.9	89
2014-06-01	54	良	38	49	29	3	1	78
2014-06-02	74	良	29	42	16	4	0.9	129
2014-06-03	77	良	41	61	19	6	0.8	132
2014-06-04	91	良	60	89	29	7	0.9	149
2014-06-05	120	轻度污染	71	106	29	8	1	182
2014-06-06	92	良	51	73	23	17	0.7	150
2014-06-07	69	良	36	49	19	6	0.6	123
2014-06-08	71	良	35	46	13	4	0.6	125
2014-06-09	47	优	30	41	11	5	0.6	93
2014-06-10	33	优	22	33	14	3	0.6	59
2014-06-11	47	优	28	43	12	5	0.5	93
2014-06-12	68	良	40	58	17	7	0.6	121
2014-06-13	126	轻度污染	60	81	21	14	0.7	189
2014-06-14	101	轻度污染	55	76	16	7	0.6	161
2014-06-15	48	优	31	48	12	6	0.6	79
2014-06-16	46	优	26	42	13	3	0.6	92
2014-06-17	55	良	39	55	16	3	0.8	103
2014-06-18	55	良	39	59	19	4	1.1	101
2014-06-19	49	优	23	29	17	3	0.9	98
2014-06-20	56	良	40	56	29	9	1.1	52
2014-06-21	40	优	27	40	14	2	0.6	79
2014-06-22	33	优	10	15	13	19	0.6	65
2014-06-23	43	优	14	19	17	18	0.6	85
2014-06-24	48	优	19	24	19	14	0.7	96
2014-06-25	87	良	65	59	19	4	0.8	110
2014-06-26	78	良	50	56	24	4	1	133
2014-06-27	64	良	46	67	22	1	0.9	65
2014-06-28	36	优	17	23	14	2	0.7	71
2014-06-29	48	优	26	34	16	4	0.8	95
2014-06-30	42	优	24	35	13	2	0.8	83
2014-07-01	55	良	39	55	15	2	0.9	86
2014-07-02	57	良	41	59	20	1	1.1	105
2014-07-03	86	良	38	59	17	1	0.9	143
2014-07-04	80	良	59	80	18	6	1.1	121
2014-07-05	43	优	25	43	11	1	0.7	71
2014-07-06	51	良	31	52	11	2	0.7	101
2014-07-07	108	轻度污染	61	89	10	4	0.8	169
2014-07-08	82	良	32	46	8	3	0.7	138
2014-07-09	48	优	29	48	10	3	0.6	84
2014-07-10	71	良	51	82	19	5	0.8	125
2014-07-11	120	轻度污染	57	84	18	3	1	182
2014-07-12	82	良	36	60	13	3	0.7	138
2014-07-13	53	良	25	32	14	20	0.8	104
2014-07-14	49	优	30	42	15	13	0.8	98
2014-07-15	53	良	23	38	21	13	0.7	104
2014-07-16	36	优	18	36	16	4	0.6	63
2014-07-17	25	优	13	25	10	3	0.6	33
2014-07-18	26	优	12	26	11	7	0.6	42
2014-07-19	31	优	17	31	11	3	0.6	50
2014-07-20	33	优	16	31	12	4	0.6	65
2014-07-21	29	优	16	29	12	4	0.5	58
2014-07-22	33	优	14	33	11	4	0.4	49
2014-07-23	31	优	13	31	6	2	0.5	37
2014-07-24	38	优	19	38	5	2	0.5	67
2014-07-25	55	良	25	39	8	11	0.6	106
2014-07-26	49	优	20	35	10	3	0.6	98
2014-07-27	53	良	24	41	13	3	0.7	104
2014-07-28	46	优	25	46	14	4	0.6	86
2014-07-29	39	优	21	39	11	4	0.6	65
2014-07-30	41	优	22	41	9	4	0.6	63
2014-07-31	35	优	13	27	7	3	0.5	69
2014-08-01	20	优	9	20	11	10	0.6	38
2014-08-02	85	良	20	35	14	3	0.8	142
2014-08-03	205	重度污染	39	62	16	3	0.8	292
2014-08-04	115	轻度污染	41	53	11	2	1	176
2014-08-05	52	良	27	40	11	3	0.9	102
2014-08-06	44	优	21	38	10	2	0.8	87
2014-08-07	49	优	29	49	13	4	0.7	96
2014-08-08	49	优	31	49	21	6	0.9	58
2014-08-09	49	优	32	49	18	4	0.8	78
2014-08-10	73	良	53	71	22	3	1.2	107
2014-08-11	56	良	37	46	15	3	1.2	107
2014-08-12	43	优	21	32	17	5	0.9	86
2014-08-13	42	优	19	34	18	5	0.8	84
2014-08-14	46	优	27	38	19	4	1	92
2014-08-15	63	良	25	38	18	8	1.2	115
2014-08-16	54	良	26	37	20	4	1.1	105
2014-08-17	41	优	28	39	21	3	1.1	82
2014-08-18	49	优	32	47	21	6	1.1	98
2014-08-19	37	优	16	23	20	4	1	73
2014-08-20	36	优	14	21	20	4	1.1	72
2014-08-21	75	良	34	53	21	7	1	130
2014-08-22	63	良	27	38	19	7	1	115
2014-08-23	54	良	31	50	18	5	0.9	105
2014-08-24	60	良	37	57	16	5	0.6	112
2014-08-25	63	良	40	63	25	5	0.8	116
2014-08-26	88	良	47	63	15	6	0.8	146
2014-08-27	66	良	44	51	15	5	0.8	119
2014-08-28	39	优	20	33	21	6	0.6	78
2014-08-29	72	良	26	44	18	8	0.6	126
2014-08-30	79	良	44	64	23	6	0.8	135
2014-08-31	74	良	34	47	21	5	0.8	129
2014-09-01	47	优	27	46	16	4	0.7	94
2014-09-02	98	良	36	53	21	5	0.8	157
2014-09-03	46	优	24	38	15	4	0.7	92
2014-09-04	123	轻度污染	53	75	17	7	0.8	185
2014-09-05	120	轻度污染	66	87	20	18	0.9	182
2014-09-06	56	良	38	56	19	6	0.8	107
2014-09-07	71	良	34	55	17	5	0.7	125
2014-09-08	83	良	45	63	15	4	0.8	140
2014-09-09	64	良	36	50	17	5	0.7	117
2014-09-10	59	良	42	58	13	4	0.7	87
2014-09-11	61	良	31	45	17	5	0.7	113
2014-09-12	61	良	32	55	22	8	0.8	113
2014-09-13	64	良	38	58	23	6	0.9	117
2014-09-14	47	优	25	39	16	4	0.8	93
2014-09-15	55	良	22	45	12	6	0.5	106
2014-09-16	43	优	20	43	19	6	0.6	78
2014-09-17	57	良	31	52	17	6	0.8	108
2014-09-18	45	优	26	42	12	7	0.7	90
2014-09-19	45	优	16	27	17	37	0.7	89
2014-09-20	40	优	21	26	26	3	1.2	79
2014-09-21	41	优	21	20	27	2	1.1	81
2014-09-22	39	优	11	5	10	2	0.7	77
2014-09-23	40	优	16	21	19	4	0.8	79
2014-09-24	53	良	35	55	22	7	0.9	82
2014-09-25	66	良	47	66	20	8	0.8	107
2014-09-26	72	良	43	64	22	6	0.8	126
2014-09-27	87	良	51	79	22	7	0.8	144
2014-09-28	54	良	34	53	19	13	0.8	105
2014-09-29	88	良	46	72	19	5	0.9	146
2014-09-30	39	优	28	38	14	3	0.9	78
2014-10-01	58	良	22	39	11	3	0.6	109
2014-10-02	83	良	40	62	15	6	0.8	140
2014-10-03	77	良	51	71	15	8	0.8	132
2014-10-04	67	良	22	33	12	8	0.6	120
2014-10-05	95	良	34	62	13	5	0.7	154
2014-10-06	83	良	60	82	17	8	0.8	139
2014-10-07	65	良	42	58	23	7	0.9	118
2014-10-08	51	良	28	47	19	5	0.8	101
2014-10-09	55	良	27	42	19	10	0.8	106
2014-10-10	42	优	27	42	17	4	0.8	83
2014-10-11	46	优	26	37	9	3	0.7	92
2014-10-12	74	良	33	57	10	4	0.8	129
2014-10-13	72	良	47	73	11	5	0.9	126
2014-10-14	76	良	44	74	21	14	1	131
2014-10-15	110	轻度污染	74	120	38	16	1.2	171
2014-10-16	130	轻度污染	91	137	44	14	1.1	193
2014-10-17	105	轻度污染	79	122	36	12	1	166
2014-10-18	60	良	33	69	28	7	0.6	101
2014-10-19	58	良	33	65	24	6	0.7	91
2014-10-20	64	良	43	78	26	6	0.8	83
2014-10-21	74	良	54	91	30	7	1	68
2014-10-22	55	良	39	58	15	4	0.8	100
2014-10-23	67	良	49	72	26	8	0.9	105
2014-10-24	62	良	30	49	23	13	0.8	114
2014-10-25	68	良	41	64	29	7	0.9	122
2014-10-26	76	良	56	91	30	9	1	125
2014-10-27	89	良	66	102	24	11	1	146
2014-10-28	52	良	27	54	22	9	0.5	99
2014-10-29	58	良	33	66	30	7	0.6	97
2014-10-30	73	良	53	89	34	8	0.8	96
2014-10-31	63	良	42	76	31	6	0.8	67
2014-11-01	54	良	38	58	25	5	0.9	32
2014-11-02	60	良	43	53	21	9	0.8	65
2014-11-03	69	良	50	72	26	16	0.7	87
2014-11-04	57	良	36	64	35	18	0.7	98
2014-11-05	67	良	48	83	34	10	0.7	113
2014-11-06	102	轻度污染	76	123	35	13	0.8	104
2014-11-07	117	轻度污染	89	121	27	17	0.9	106
2014-11-08	42	优	29	40	27	4	0.6	71
2014-11-09	34	优	24	34	22	5	0.6	48
2014-11-10	56	良	40	59	24	9	0.7	79
2014-11-11	80	良	59	87	34	18	0.9	101
2014-11-12	94	良	70	96	26	12	1	99
2014-11-13	121	轻度污染	92	126	29	24	1	85
2014-11-14	75	良	55	87	32	17	0.9	106
2014-11-15	59	良	39	67	31	11	0.8	81
2014-11-16	48	优	32	48	24	5	0.8	42
2014-11-17	100	良	75	97	18	15	1	117
2014-11-18	99	良	74	96	21	15	1	96
2014-11-19	59	良	42	66	28	10	0.9	93
2014-11-20	62	良	44	73	34	15	0.8	104
2014-11-21	68	良	48	85	39	11	0.8	61
2014-11-22	70	良	49	90	27	9	0.8	81
2014-11-23	70	良	46	89	31	9	0.8	71
2014-11-24	65	良	42	79	24	5	0.8	78
2014-11-25	32	优	22	31	21	10	0.7	49
2014-11-26	56	良	23	31	20	7	0.7	107
2014-11-27	59	良	40	69	36	10	0.8	98
2014-11-28	77	良	57	94	36	13	1	88
2014-11-29	87	良	65	94	32	10	1.1	25
2014-11-30	46	优	30	46	24	6	1.1	62
2014-12-01	80	良	59	88	20	17	1	70
2014-12-02	81	良	51	113	20	17	0.8	55
2014-12-03	66	良	48	79	43	15	0.8	42
2014-12-04	60	良	43	63	32	18	0.7	62
2014-12-05	60	良	40	70	29	17	0.7	65
2014-12-06	67	良	46	84	38	16	0.8	71
2014-12-07	93	良	69	129	51	20	1.3	17
2014-12-08	128	轻度污染	97	158	38	29	1.1	70
2014-12-09	68	良	49	69	29	11	0.9	54
2014-12-10	53	良	36	55	31	16	0.9	35
2014-12-11	103	轻度污染	78	99	32	12	1	20
2014-12-12	125	轻度污染	95	161	35	23	1	62
2014-12-13	80	良	59	107	38	20	0.9	62
2014-12-14	80	良	59	109	41	19	0.9	72
2014-12-15	72	良	52	90	35	23	0.9	47
2014-12-16	78	良	52	105	23	18	0.6	64
2014-12-17	60	良	28	71	21	14	0.5	67
2014-12-18	77	良	47	104	37	14	0.9	57
2014-12-19	74	良	52	99	41	10	1	12
2014-12-20	89	良	66	106	35	17	0.9	71
2014-12-21	103	轻度污染	77	120	37	21	1.1	59
2014-12-22	82	良	61	99	36	23	1.1	59
2014-12-23	99	良	74	136	49	24	1.3	43
2014-12-24	116	轻度污染	87	143	46	19	1.3	79
2014-12-25	118	轻度污染	89	134	39	20	1.2	67
2014-12-26	50	优	31	51	27	0.6	1	66
2014-12-27	60	良	39	70	30	10	0.7	55
2014-12-28	73	良	53	95	37	11	0.8	48
2014-12-29	130	轻度污染	99	157	44	19	1.2	88
2014-12-30	104	轻度污染	78	130	51	16	1.1	83
2014-12-31	106	轻度污染	80	144	40	24	1	92
2015-01-01	59	良	39	68	22	15	0.6	67
2015-01-02	71	良	47	92	36	19	0.8	61
2015-01-03	75	良	53	100	35	16	0.9	80
2015-01-04	104	轻度污染	76	158	55	16	1.1	84
2015-01-05	107	轻度污染	81	145	49	12	1.3	45
2015-01-06	128	轻度污染	97	146	36	13	1.3	34
2015-01-07	58	良	41	58	21	7	0.7	44
2015-01-08	98	良	74	114	32	19	1	79
2015-01-09	131	轻度污染	100	151	50	32	1.2	82
2015-01-10	158	中度污染	121	186	66	32	1.5	48
2015-01-11	103	轻度污染	77	123	47	22	1.1	95
2015-01-12	100	良	75	128	35	18	1	68
2015-01-13	46	优	20	46	29	5	0.7	60
2015-01-14	27	优	13	18	18	3	0.5	54
2015-01-15	46	优	32	46	23	7	0.6	54
2015-01-16	74	良	54	77	32	12	0.8	73
2015-01-17	179	中度污染	135	179	26	21	1.1	102
2015-01-18	143	轻度污染	109	145	42	17	1.2	83
2015-01-19	105	轻度污染	79	128	43	17	1.1	95
2015-01-20	84	良	58	118	42	25	1	85
2015-01-21	81	良	59	112	43	13	1	102
2015-01-22	127	轻度污染	97	157	30	26	1.2	89
2015-01-23	184	中度污染	139	195	46	19	1.5	96
2015-01-24	130	轻度污染	99	137	46	13	1.3	91
2015-01-25	114	轻度污染	86	141	53	16	1.2	59
2015-01-26	229	重度污染	179	249	52	21	1.5	32
2015-01-27	95	良	71	81	23	8	0.8	49
2015-01-28	32	优	21	32	15	3	0.4	49
2015-01-29	50	优	30	51	28	8	0.6	35
2015-01-30	40	优	28	38	29	6	0.6	39
2015-01-31	96	良	72	89	22	12	0.8	68
2015-02-01	47	优	33	47	23	9	0.5	58
2015-02-02	56	良	39	62	29	15	0.6	27
2015-02-03	52	良	37	45	29	6	0.6	23
2015-02-04	81	良	60	71	27	9	0.7	48
2015-02-05	125	轻度污染	95	107	22	16	0.8	91
2015-02-06	80	良	59	75	33	13	0.8	95
2015-02-07	97	良	73	100	37	11	0.9	106
2015-02-08	104	轻度污染	78	102	29	15	0.8	80
2015-02-09	47	优	33	45	13	5	0.6	80
2015-02-10	61	良	44	65	31	6	0.7	99
2015-02-11	89	良	66	94	41	7	0.9	87
2015-02-12	105	轻度污染	79	115	37	11	1	119
2015-02-13	142	轻度污染	109	161	38	10	1.1	114
2015-02-14	113	轻度污染	85	131	26	8	0.8	116
2015-02-15	101	轻度污染	76	120	29	4	0.9	71
2015-02-16	102	轻度污染	76	99	18	5	0.9	101
2015-02-17	169	中度污染	128	152	15	5	1.1	85
2015-02-18	156	中度污染	119	169	13	11	0.9	141
2015-02-19	119	轻度污染	90	108	9	9	0.5	121
2015-02-20	62	良	45	62	13	4	0.5	78
2015-02-21	57	良	40	52	16	3	0.7	52
2015-02-22	67	良	48	59	14	2	0.9	36
2015-02-23	73	良	54	67	10	2	0.8	75
2015-02-24	57	良	40	65	10	3	0.5	78
2015-02-25	62	良	45	63	19	2	0.7	79
2015-02-26	35	优	25	32	14	5	0.6	63
2015-02-27	48	优	25	33	7	2	0.5	95
2015-02-28	36	优	13	14	15	1	0.6	72
2015-03-01	36	优	19	22	11	2	0.6	71
2015-03-02	78	良	57	74	17	9	0.8	117
2015-03-03	62	良	45	57	31	4	0.9	92
2015-03-04	61	良	44	57	17	12	0.6	65
2015-03-05	37	优	26	33	23	3	0.6	57
2015-03-06	30	优	21	24	19	3	0.4	54
2015-03-07	48	优	34	38	21	6	0.4	89
2015-03-08	58	良	41	48	34	6	0.6	89
2015-03-09	45	优	31	34	16	5	0.5	80
2015-03-10	49	优	35	48	10	12	0.4	83
2015-03-11	51	良	30	52	20	8	0.5	75
2015-03-12	70	良	51	85	28	15	0.7	119
2015-03-13	61	良	44	71	35	11	0.7	105
2015-03-14	58	良	40	66	33	10	0.6	73
2015-03-15	43	优	28	34	23	2	0.7	85
2015-03-16	44	优	31	36	25	5	0.7	81
2015-03-17	58	良	41	65	21	10	0.7	66
2015-03-18	57	良	31	65	19	8	0.6	104
2015-03-19	57	良	41	60	24	7	0.8	94
2015-03-20	94	良	70	87	22	9	0.7	83
2015-03-21	81	良	60	76	27	8	0.8	78
2015-03-22	90	良	67	98	33	13	0.9	137
2015-03-23	67	良	32	84	30	13	0.6	106
2015-03-24	49	优	12	43	17	6	0.3	97
2015-03-25	49	优	17	36	20	7	0.4	97
2015-03-26	48	优	26	45	24	8	0.5	95
2015-03-27	40	优	14	24	20	3	0.5	80
2015-03-28	63	良	36	48	26	7	0.6	115
2015-03-29	74	良	54	79	38	11	0.8	129
2015-03-30	57	良	37	65	32	8	0.7	87
2015-03-31	78	良	57	80	31	6	0.8	122
2015-04-01	78	良	54	81	25	7	0.8	133
2015-04-02	49	优	24	43	14	5	0.4	97
2015-04-03	71	良	52	74	20	6	0.8	62
2015-04-04	61	良	44	62	18	4	0.9	90
2015-04-05	68	良	49	65	25	4	0.7	52
2015-04-06	39	优	26	39	16	2	0.7	60
2015-04-07	38	优	13	22	13	1	0.5	75
2015-04-08	57	良	20	31	12	3	0.5	108
2015-04-09	52	良	32	47	25	6	0.8	102
2015-04-10	63	良	45	50	25	6	0.9	87
2015-04-11	83	良	52	57	28	8	1	139
2015-04-12	74	良	52	62	36	10	1	129
2015-04-13	62	良	38	55	16	7	0.7	114
2015-04-14	71	良	38	56	19	8	0.6	125
2015-04-15	92	良	52	71	30	9	0.7	150
2015-04-16	129	轻度污染	77	103	32	13	0.9	192
2015-04-17	129	轻度污染	99	132	22	9	0.8	141
2015-04-18	125	轻度污染	95	138	34	7	0.8	86
2015-04-19	161	中度污染	122	136	33	11	0.9	125
2015-04-20	82	良	61	74	24	5	0.7	74
2015-04-21	103	轻度污染	48	64	18	6	0.5	163
2015-04-22	93	良	33	54	22	7	0.5	152
2015-04-23	83	良	45	72	38	11	0.6	140
2015-04-24	92	良	68	106	46	12	0.8	113
2015-04-25	70	良	49	79	35	8	0.7	124
2015-04-26	80	良	59	94	39	13	0.8	113
2015-04-27	113	轻度污染	85	127	46	21	1	98
2015-04-28	103	轻度污染	78	82	31	7	0.9	138
2015-04-29	105	轻度污染	79	118	30	10	0.9	160
2015-04-30	98	良	68	89	21	8	0.7	158
2015-05-01	92	良	63	90	22	6	0.7	150
2015-05-02	78	良	58	78	11	3	0.7	131
2015-05-03	99	良	54	69	18	6	0.8	159
2015-05-04	115	轻度污染	62	92	20	9	0.8	176
2015-05-05	88	良	30	70	20	11	0.6	145
2015-05-06	84	良	62	87	26	6	0.7	109
2015-05-07	91	良	68	86	19	6	0.6	147
2015-05-08	61	良	44	65	30	5	0.7	108
2015-05-09	60	良	33	49	23	4	0.6	112
2015-05-10	56	良	31	45	15	3	0.4	104
2015-05-11	54	良	38	54	25	4	0.7	82
2015-05-12	81	良	12	32	14	6	0.4	137
2015-05-13	75	良	31	56	18	8	0.5	130
2015-05-14	71	良	52	83	40	11	0.9	96
2015-05-15	96	良	39	56	21	4	0.8	155
2015-05-16	61	良	20	32	15	3	0.7	113
2015-05-17	70	良	33	43	15	3	0.6	124
2015-05-18	72	良	36	56	17	5	0.7	126
2015-05-19	47	优	23	34	17	5	0.7	94
2015-05-20	50	优	32	46	13	6	0.5	100
2015-05-21	54	良	14	36	15	5	0.5	105
2015-05-22	48	优	29	46	15	4	0.4	95
2015-05-23	59	良	42	59	20	6	0.5	59
2015-05-24	48	优	34	48	15	3	0.5	58
2015-05-25	43	优	23	36	10	3	0.4	86
2015-05-26	87	良	37	57	20	16	0.5	144
2015-05-27	58	良	39	56	21	6	0.6	110
2015-05-28	78	良	53	76	22	8	0.7	134
2015-05-29	53	良	36	56	16	5	0.5	91
2015-05-30	64	良	45	77	26	5	0.8	77
2015-05-31	44	优	25	38	15	4	0.5	87
2015-06-01	52	良	33	53	20	7	0.8	89
2015-06-02	69	良	31	48	12	5	0.6	123
2015-06-03	43	优	27	43	18	4	0.7	83
2015-06-04	56	良	17	32	14	5	0.5	107
2015-06-05	68	良	38	54	19	7	0.7	121
2015-06-06	136	轻度污染	41	58	13	6	0.7	200
2015-06-07	88	良	31	51	11	6	0.6	146
2015-06-08	72	良	53	75	17	6	0.9	111
2015-06-09	48	优	27	48	13	5	0.8	96
2015-06-10	67	良	36	49	23	5	1	120
2015-06-11	53	良	37	57	23	5	1.1	73
2015-06-12	74	良	40	77	19	8	0.9	129
2015-06-13	63	良	43	77	18	6	0.9	106
2015-06-14	52	良	32	54	20	7	1	82
2015-06-15	71	良	41	59	19	7	1	125
2015-06-16	97	良	38	61	14	8	0.8	156
2015-06-17	100	良	43	68	13	7	0.8	160
2015-06-18	55	良	39	61	14	7	0.8	87
2015-06-19	58	良	23	32	8	5	0.7	110
2015-06-20	49	优	23	33	9	4	0.7	97
2015-06-21	43	优	23	35	11	5	0.6	86
2015-06-22	50	优	35	50	18	6	0.8	97
2015-06-23	59	良	42	67	14	7	0.8	111
2015-06-24	58	良	19	37	10	6	0.6	110
2015-06-25	74	良	23	46	11	6	0.6	129
2015-06-26	70	良	24	46	11	5	0.6	124
2015-06-27	77	良	28	54	15	6	0.7	132
2015-06-28	61	良	39	63	12	4	0.7	113
2015-06-29	96	良	36	53	8	4	0.7	155
2015-06-30	90	良	42	66	11	5	0.7	148
2015-07-01	58	良	35	54	11	7	0.6	109
2015-07-02	57	良	17	26	13	5	0.6	108
2015-07-03	62	良	17	24	8	4	0.6	114
2015-07-04	61	良	30	41	12	0.7	1	113
2015-07-05	62	良	10	18	12	3	0.6	114
2015-07-06	55	良	8	16	10	3	0.6	106
2015-07-07	53	良	11	20	9	0.6	1	104
2015-07-08	37	优	16	25	20	7	0.8	74
2015-07-09	23	优	15	23	14	4	0.5	45
2015-07-10	25	优	9	20	6	3	0.3	50
2015-07-11	28	优	3	13	3	3	0.3	55
2015-07-12	35	优	12	24	11	4	0.4	70
2015-07-13	85	良	32	52	21	8	0.6	142
2015-07-14	93	良	38	59	22	8	0.6	151
2015-07-15	88	良	37	56	17	9	0.6	146
2015-07-16	47	优	21	36	11	7	0.5	93
2015-07-17	35	优	23	35	14	5	0.5	51
2015-07-18	38	优	25	38	16	5	0.6	55
2015-07-19	47	优	27	40	15	6	0.6	94
2015-07-20	44	优	22	36	14	6	0.6	87
2015-07-21	27	优	12	24	11	4	0.6	53
2015-07-22	39	优	13	26	9	3	0.6	77
2015-07-23	52	良	15	30	9	5	0.5	102
2015-07-24	50	优	17	34	10	5	0.4	99
2015-07-25	80	良	26	43	13	6	0.5	135
2015-07-26	81	良	34	60	26	8	0.7	137
2015-07-27	85	良	39	64	24	10	0.8	142
2015-07-28	99	良	35	62	22	8	0.6	158
2015-07-29	100	良	39	122	24	11	0.7	160
2015-07-30	89	良	27	50	19	9	0.6	146
2015-07-31	92	良	37	60	13	7	0.6	150
2015-08-01	94	良	37	57	10	7	0.7	152
2015-08-02	79	良	30	49	15	7	0.6	134
2015-08-03	70	良	25	41	16	10	0.6	124
2015-08-04	94	良	30	44	15	12	0.6	152
2015-08-05	60	良	28	43	12	12	0.6	111
2015-08-06	40	优	26	40	9	10	0.5	74
2015-08-07	31	优	12	31	5	4	0.4	31
2015-08-08	36	优	10	36	2	3	0.4	29
2015-08-09	36	优	14	36	3	2	0.5	50
2015-08-10	32	优	19	32	7	3	0.6	63
2015-08-11	49	优	21	33	7	2	0.6	97
2015-08-12	47	优	30	44	18	5	0.8	93
2015-08-13	61	良	32	42	17	7	0.7	113
2015-08-14	49	优	29	42	20	8	0.6	98
2015-08-15	65	良	32	46	20	7	0.7	118
2015-08-16	57	良	28	45	21	8	0.8	108
2015-08-17	75	良	29	43	12	7	0.6	130
2015-08-18	72	良	40	54	8	6	0.6	126
2015-08-19	47	优	21	35	14	7	0.6	94
2015-08-20	41	优	21	39	15	5	0.6	81
2015-08-21	38	优	17	38	10	5	0.5	61
2015-08-22	28	优	13	27	8	4	0.5	55
2015-08-23	27	优	9	21	8	4	0.5	54
2015-08-24	49	优	9	20	7	3	0.6	98
2015-08-25	65	良	20	31	12	4	0.6	118
2015-08-26	133	轻度污染	44	66	21	7	0.8	196
2015-08-27	88	良	31	43	12	7	0.7	145
2015-08-28	75	良	41	55	25	6	0.9	130
2015-08-29	76	良	33	45	17	5	0.8	131
2015-08-30	55	良	37	54	27	8	0.8	105
2015-08-31	70	良	35	55	18	7	0.8	124
2015-09-01	94	良	40	58	21	11	0.8	152
2015-09-02	104	轻度污染	40	60	22	10	0.8	164
2015-09-03	154	中度污染	64	83	16	9	0.9	219
2015-09-04	147	轻度污染	65	83	16	8	0.9	211
2015-09-05	57	良	29	46	22	8	0.8	108
2015-09-06	74	良	39	55	20	8	0.9	128
2015-09-07	79	良	40	58	21	8	0.9	134
2015-09-08	68	良	19	35	11	5	0.6	121
2015-09-09	83	良	18	33	12	5	0.6	139
2015-09-10	92	良	25	43	18	9	0.6	150
2015-09-11	121	轻度污染	35	56	19	9	0.7	183
2015-09-12	75	良	55	79	27	12	0.9	118
2015-09-13	106	轻度污染	32	51	14	9	0.8	166
2015-09-14	59	良	26	46	18	7	0.8	110
2015-09-15	38	优	17	31	20	4	0.8	75
2015-09-16	75	良	25	37	19	7	6	130
2015-09-17	96	良	34	49	19	10	0.6	155
2015-09-18	109	轻度污染	39	59	22	11	0.6	169
2015-09-19	81	良	41	61	25	12	0.6	137
2015-09-20	50	优	33	50	25	9	0.6	98
2015-09-21	49	优	25	40	24	9	0.7	97
2015-09-22	50	优	33	50	30	8	0.8	65
2015-09-23	51	良	32	51	27	11	0.8	65
2015-09-24	70	良	28	48	16	8	7	124
2015-09-25	51	良	33	52	28	10	0.7	83
2015-09-26	62	良	30	47	18	7	0.6	114
2015-09-27	101	轻度污染	29	49	13	7	0.6	161
2015-09-28	78	良	22	36	15	5	0.8	133
2015-09-29	38	优	17	38	5	4	0.7	49
2015-09-30	36	优	20	36	10	4	1	66
2015-10-01	44	优	21	44	7	4	1	88
2015-10-02	90	良	27	71	14	8	0.9	148
2015-10-03	58	良	28	66	23	10	1	109
2015-10-04	44	优	20	43	17	6	0.9	87
2015-10-05	48	优	20	38	17	6	1	95
2015-10-06	47	优	17	32	20	5	1	93
2015-10-07	46	优	23	42	27	9	1.1	91
2015-10-08	39	优	25	26	17	5	0.9	78
2015-10-09	68	良	27	45	20	6	0.8	121
2015-10-10	75	良	55	84	35	12	0.9	121
2015-10-11	110	轻度污染	48	82	30	16	1	171
2015-10-12	137	轻度污染	90	219	32	19	1.1	200
2015-10-13	150	轻度污染	74	122	34	18	1	215
2015-10-14	146	轻度污染	80	140	28	15	0.9	210
2015-10-15	75	良	43	73	25	10	0.9	130
2015-10-16	90	良	34	56	25	13	0.8	147
2015-10-17	86	良	32	50	20	9	7	143
2015-10-18	70	良	28	51	21	7	7	124
2015-10-19	82	良	28	56	19	8	0.5	138
2015-10-20	77	良	23	41	12	6	0.6	132
2015-10-21	65	良	22	41	15	7	0.6	117
2015-10-22	81	良	45	67	15	8	0.7	137
2015-10-23	79	良	58	84	22	7	0.9	129
2015-10-24	65	良	45	73	18	8	0.8	117
2015-10-25	63	良	39	61	15	7	0.7	115
2015-10-26	65	良	46	70	20	9	0.9	117
2015-10-27	60	良	43	62	21	8	1.1	95
2015-10-28	94	良	70	119	30	16	1.2	80
2015-10-29	95	良	71	128	44	14	1.4	41
2015-10-30	31	优	18	31	21	6	1	62
2015-10-31	41	优	17	29	15	6	0.8	82
2015-11-01	28	优	18	28	20	5	1	52
2015-11-02	80	良	44	59	19	12	1.1	135
2015-11-03	87	良	64	93	35	14	1.3	104
2015-11-04	64	良	46	67	35	10	1.3	48
2015-11-05	48	优	31	48	31	9	1.2	67
2015-11-06	55	良	38	60	40	10	1.5	19
2015-11-07	44	优	26	44	25	8	1.2	41
2015-11-08	52	良	31	53	36	9	1.5	12
2015-11-09	46	优	18	32	31	5	1.8	44
2015-11-10	65	良	44	61	24	8	1.1	118
2015-11-11	63	良	42	75	38	10	0.8	71
2015-11-12	69	良	50	73	35	9	0.8	52
2015-11-13	35	优	18	35	26	6	0.8	54
2015-11-14	48	优	32	48	27	11	1	35
2015-11-15	79	良	58	87	32	13	1.2	119
2015-11-16	87	良	64	114	58	13	1.7	74
2015-11-17	72	良	52	82	35	13	1.4	24
2015-11-18	37	优	19	37	22	6	1.1	51
2015-11-19	56	良	38	62	27	9	0.9	64
2015-11-20	63	良	43	75	30	10	0.9	61
2015-11-21	61	良	42	72	40	10	1.1	45
2015-11-22	49	优	28	49	34	6	1.1	54
2015-11-23	43	优	24	43	24	5	1	60
2015-11-24	33	优	17	33	18	5	0.9	63
2015-11-25	28	优	13	25	21	6	0.7	56
2015-11-26	42	优	20	40	16	10	0.5	83
2015-11-27	58	良	37	65	29	17	0.7	87
2015-11-28	87	良	64	113	61	24	1.1	36
2015-11-29	59	良	40	68	42	10	0.8	20
2015-11-30	44	优	25	44	31	9	0.8	46
2015-12-01	60	良	39	70	40	13	1	72
2015-12-02	57	良	37	64	29	11	0.9	48
2015-12-03	71	良	41	91	31	14	0.9	78
2015-12-04	68	良	37	86	28	18	0.6	53
2015-12-05	52	良	28	53	35	8	0.7	43
2015-12-06	35	优	16	28	28	6	0.8	52
2015-12-07	57	良	40	57	27	10	0.9	87
2015-12-08	55	良	35	59	33	11	0.9	80
2015-12-09	56	良	37	62	43	11	1.1	39
2015-12-10	42	优	27	41	33	7	1.1	42
2015-12-11	50	优	35	49	25	7	1	51
2015-12-12	113	轻度污染	85	113	34	13	1.1	92
2015-12-13	79	良	58	85	44	11	1	59
2015-12-14	50	优	35	48	31	7	0.9	42
2015-12-15	160	中度污染	122	151	27	30	1.3	103
2015-12-16	103	轻度污染	77	111	25	25	0.9	81
2015-12-17	53	良	28	56	20	14	0.7	62
2015-12-18	60	良	37	69	33	16	0.9	68
2015-12-19	60	良	37	69	29	12	0.9	73
2015-12-20	59	良	36	68	39	12	1	32
2015-12-21	73	良	53	77	37	8	1.1	19
2015-12-22	74	良	54	83	42	14	1.4	14
2015-12-23	65	良	47	65	44	8	1.3	9
2015-12-24	57	良	40	55	36	6	1.1	42
2015-12-25	66	良	32	46	25	6	2.6	60
2015-12-26	90	良	46	74	41	13	3.6	47
2015-12-27	77	良	56	91	40	15	1.4	55
2015-12-28	63	良	45	73	18	7	0.8	76
2015-12-29	74	良	54	97	34	13	1	84
2015-12-30	71	良	51	92	39	13	1	84
2015-12-31	140	轻度污染	107	163	41	19	1.2	90
2016-01-01	124	轻度污染	94	141	43	12	1.3	94
2016-01-02	95	良	71	120	54	16	1.4	72
2016-01-03	130	轻度污染	99	167	61	20	1.6	111
2016-01-04	119	轻度污染	90	159	52	20	1.4	78
2016-01-05	81	良	55	112	35	8	1	57
2016-01-06	30	优	16	30	22	4	0.7	59
2016-01-07	72	良	52	75	30	8	1	51
2016-01-08	88	良	65	91	33	13	1.1	57
2016-01-09	102	轻度污染	76	111	35	20	1.1	114
2016-01-10	87	良	64	94	48	11	1.2	74
2016-01-11	37	优	17	28	29	4	0.9	55
2016-01-12	51	良	34	52	19	6	0.8	69
2016-01-13	77	良	56	75	26	10	1	52
2016-01-14	105	轻度污染	79	108	34	17	1.2	82
2016-01-15	107	轻度污染	80	111	44	17	1.2	66
2016-01-16	95	良	71	110	44	18	1.2	92
2016-01-17	49	优	33	49	33	8	1.1	73
2016-01-18	123	轻度污染	93	120	32	15	1.1	99
2016-01-19	144	轻度污染	110	154	30	21	1.1	88
2016-01-20	84	良	46	117	36	13	1	69
2016-01-21	37	优	15	37	26	5	0.7	42
2016-01-22	33	优	11	22	26	4	0.8	43
2016-01-23	52	良	36	52	15	12	1.1	74
2016-01-24	67	良	26	84	8	10	0.9	75
2016-01-25	81	良	24	111	21	9	1	77
2016-01-26	62	良	37	73	40	14	1.1	73
2016-01-27	65	良	47	74	51	10	1.1	37
2016-01-28	67	良	40	51	53	10	1.2	6
2016-01-29	62	良	28	40	49	6	0.9	21
2016-01-30	43	优	30	41	24	4	0.6	49
2016-01-31	55	良	38	59	24	6	0.5	82
2016-02-01	69	良	50	52	22	8	0.9	77
2016-02-02	89	良	66	92	26	14	0.9	78
2016-02-03	104	轻度污染	78	114	29	14	0.9	127
2016-02-04	68	良	49	70	27	4	0.8	73
2016-02-05	55	良	39	55	16	5	0.7	99
2016-02-06	113	轻度污染	85	109	19	17	1	119
2016-02-07	129	轻度污染	98	140	22	18	1	116
2016-02-08	199	中度污染	149	192	18	16	0.9	115
2016-02-09	78	良	57	89	16	7	0.8	111
2016-02-10	60	良	38	70	20	7	0.7	98
2016-02-11	54	良	35	58	24	4	0.7	64
2016-02-12	38	优	24	38	16	3	0.7	68
2016-02-13	36	优	25	36	15	4	0.6	67
2016-02-14	36	优	25	34	11	4	0.9	60
2016-02-15	46	优	25	36	10	7	0.7	91
2016-02-16	50	优	31	46	18	7	0.8	99
2016-02-17	64	良	40	58	24	10	0.9	116
2016-02-18	63	良	45	71	31	11	0.9	106
2016-02-19	59	良	42	65	37	9	0.8	56
2016-02-20	86	良	60	121	24	12	0.6	97
2016-02-21	95	良	43	139	24	9	0.5	109
2016-02-22	61	良	30	72	23	4	0.6	86
2016-02-23	32	优	20	29	16	4	0.5	64
2016-02-24	72	良	52	87	20	8	0.7	98
2016-02-25	62	良	33	60	20	10	0.6	114
2016-02-26	67	良	48	78	31	11	0.7	103
2016-02-27	53	良	30	56	28	7	0.6	94
2016-02-28	66	良	41	81	35	10	0.7	102
2016-02-29	104	轻度污染	78	123	19	8	0.7	115
2016-03-01	83	良	61	95	29	12	0.8	116
2016-03-02	77	良	56	96	32	11	0.9	118
2016-03-03	59	良	32	68	31	10	0.7	95
2016-03-04	65	良	39	80	38	12	0.8	105
2016-03-05	67	良	43	83	43	14	0.7	93
2016-03-06	83	良	61	95	34	13	0.8	87
2016-03-07	90	良	67	101	27	9	0.8	99
2016-03-08	72	良	52	91	35	7	0.8	39
2016-03-09	40	优	14	31	12	4	0.5	79
2016-03-10	38	优	23	38	19	5	0.5	71
2016-03-11	58	良	41	65	26	11	0.6	109
2016-03-12	73	良	52	85	30	12	0.7	127
2016-03-13	69	良	50	71	34	6	0.8	119
2016-03-14	88	良	65	87	19	7	0.7	136
2016-03-15	73	良	53	85	20	10	0.7	127
2016-03-16	63	良	42	76	36	10	0.8	90
2016-03-17	63	良	45	75	34	9	1	103
2016-03-18	85	良	63	92	39	12	1.1	82
2016-03-19	125	轻度污染	95	133	50	20	1	79
2016-03-20	63	良	44	75	30	9	0.8	114
2016-03-21	67	良	45	84	27	10	0.8	102
2016-03-22	62	良	42	73	28	8	0.7	77
2016-03-23	48	优	24	37	18	3	0.5	95
2016-03-24	48	优	24	41	18	5	0.4	95
2016-03-25	80	良	32	58	18	8	0.5	135
2016-03-26	78	良	42	77	32	12	0.7	133
2016-03-27	88	良	54	88	29	12	0.9	145
2016-03-28	100	良	60	99	31	12	1	160
2016-03-29	82	良	50	89	31	12	1	138
2016-03-30	88	良	65	122	42	13	1	76
2016-03-31	78	良	50	106	24	8	0.9	106
2016-04-01	90	良	67	90	24	8	1	126
2016-04-02	70	良	43	74	23	9	1	124
2016-04-03	87	良	64	115	32	7	1.1	82
2016-04-04	53	良	27	44	18	6	0.9	103
2016-04-05	57	良	29	51	22	9	0.7	108
2016-04-06	53	良	32	55	23	8	0.8	93
2016-04-07	62	良	44	74	40	11	1.2	58
2016-04-08	36	优	21	32	27	6	0.8	72
2016-04-09	57	良	23	36	19	6	0.7	108
2016-04-10	51	良	29	39	20	6	0.7	101
2016-04-11	50	优	29	40	19	6	0.6	100
2016-04-12	59	良	42	67	25	8	0.8	92
2016-04-13	67	良	48	81	38	9	1	67
2016-04-14	79	良	58	102	32	12	0.9	93
2016-04-15	64	良	39	71	30	12	0.7	116
2016-04-16	54	良	34	57	29	6	1	81
2016-04-17	110	轻度污染	44	63	20	9	1.1	171
2016-04-18	90	良	24	40	17	6	0.7	147
2016-04-19	75	良	29	55	22	6	0.7	130
2016-04-20	56	良	35	61	34	8	1	99
2016-04-21	57	良	40	60	34	9	1.1	89
2016-04-22	137	轻度污染	49	73	25	12	0.9	200
2016-04-23	98	良	50	77	21	7	0.8	157
2016-04-24	73	良	19	30	12	3	0.7	127
2016-04-25	70	良	31	50	14	4	0.7	123
2016-04-26	75	良	55	89	27	7	0.8	101
2016-04-27	89	良	66	111	29	11	1	139
2016-04-28	113	轻度污染	42	68	19	15	0.8	174
2016-04-29	149	轻度污染	59	107	25	12	0.9	213
2016-04-30	147	轻度污染	57	101	23	11	0.8	211
2016-05-01	98	良	37	74	16	9	0.6	157
2016-05-02	78	良	33	55	8	4	0.6	133
2016-05-03	90	良	28	67	13	7	0.6	148
2016-05-04	85	良	33	90	10	8	0.6	141
2016-05-05	61	良	36	72	13	5	0.7	107
2016-05-06	91	良	39	59	17	8	0.7	149
2016-05-07	80	良	34	54	14	6	0.6	135
2016-05-08	84	良	55	117	23	6	0.7	109
2016-05-09	65	良	45	79	27	8	0.9	60
2016-05-10	90	良	20	33	25	7	1	147
2016-05-11	102	轻度污染	53	74	23	11	0.8	162
2016-05-12	90	良	42	69	23	11	0.7	148
2016-05-13	95	良	47	81	14	9	0.6	154
2016-05-14	65	良	44	74	11	7	0.5	118
2016-05-15	49	优	27	49	12	7	0.6	74
2016-05-16	90	良	24	43	12	6	0.6	148
2016-05-17	97	良	26	46	17	10	0.5	156
2016-05-18	85	良	31	57	31	12	0.6	142
2016-05-19	75	良	35	64	22	12	0.6	130
2016-05-20	64	良	18	34	19	5	0.6	116
2016-05-21	45	优	29	45	26	8	0.8	70
2016-05-22	72	良	43	66	19	11	0.7	126
2016-05-23	80	良	56	89	22	12	0.8	135
2016-05-24	78	良	57	87	23	9	0.9	132
2016-05-25	73	良	36	56	19	6	0.9	127
2016-05-26	92	良	56	93	26	12	1	150
2016-05-27	86	良	41	66	15	9	0.6	143
2016-05-28	80	良	37	59	17	9	0.5	135
2016-05-29	50	优	35	49	24	6	0.8	73
2016-05-30	75	良	47	60	15	8	0.9	129
2016-05-31	105	轻度污染	49	74	26	10	1.1	165
2016-06-01	63	良	45	74	26	5	1	78
2016-06-02	80	良	23	41	12	7	0.5	135
2016-06-03	46	优	30	46	24	6	0.8	72
2016-06-04	60	良	27	42	13	8	0.8	112
2016-06-05	98	良	40	55	11	10	0.8	157
2016-06-06	81	良	26	36	10	8	0.6	137
2016-06-07	65	良	29	41	13	8	0.6	117
2016-06-08	40	优	26	39	14	7	0.6	80
2016-06-09	54	良	17	30	6	5	0.4	104
2016-06-10	39	优	22	36	8	7	0.5	78
2016-06-11	46	优	26	42	13	7	0.5	91
2016-06-12	44	优	23	37	9	6	0.5	88
2016-06-13	44	优	14	29	9	4	0.4	87
2016-06-14	64	良	23	37	11	7	0.5	116
2016-06-15	47	优	29	44	18	6	0.7	94
2016-06-16	43	优	19	31	17	4	0.7	85
2016-06-17	47	优	27	47	17	7	0.9	92
2016-06-18	41	优	21	35	22	6	0.9	81
2016-06-19	47	优	28	47	13	6	0.7	82
2016-06-20	65	良	21	41	8	6	0.5	117
2016-06-21	70	良	24	46	10	7	0.6	124
2016-06-22	91	良	33	52	11	8	0.6	149
2016-06-23	103	轻度污染	38	64	13	8	0.6	163
2016-06-24	99	良	34	58	13	11	0.7	158
2016-06-25	57	良	21	38	10	6	0.6	108
2016-06-26	47	优	14	24	12	4	0.7	94
2016-06-27	73	良	39	50	16	5	0.9	127
2016-06-28	80	良	24	42	14	6	0.8	135
2016-06-29	28	优	13	28	16	9	0.7	53
2016-06-30	43	优	14	21	7	4	0.6	86
2016-07-01	41	优	16	26	4	4	0.4	82
2016-07-02	49	优	16	31	6	5	0.4	98
2016-07-03	59	良	19	33	6	5	0.4	110
2016-07-04	39	优	13	26	5	6	0.4	77
2016-07-05	37	优	10	21	8	6	0.6	74
2016-07-06	26	优	10	25	5	4	0.4	52
2016-07-07	24	优	7	24	4	4	0.4	46
2016-07-08	19	优	5	17	7	4	0.4	37
2016-07-09	25	优	9	15	8	3	0.4	49
2016-07-10	33	优	16	26	13	3	0.6	65
2016-07-11	35	优	16	27	9	3	0.5	70
2016-07-12	43	优	15	27	7	4	0.5	86
2016-07-13	64	良	22	38	11	6	0.6	116
2016-07-14	76	良	30	53	16	11	0.6	131
2016-07-15	83	良	31	59	18	6	0.7	139
2016-07-16	54	良	24	48	18	5	0.6	104
2016-07-17	59	良	28	39	17	4	0.8	110
2016-07-18	41	优	25	41	16	3	0.8	77
2016-07-19	84	良	26	43	17	6	0.7	140
2016-07-20	69	良	24	43	11	6	0.6	122
2016-07-21	89	良	30	52	13	7	0.6	146
2016-07-22	108	轻度污染	46	68	18	7	0.8	168
2016-07-23	117	轻度污染	46	85	19	8	0.8	178
2016-07-24	64	良	29	55	9	5	0.6	116
2016-07-25	57	良	24	39	9	6	0.5	108
2016-07-26	78	良	21	36	10	7	0.6	133
2016-07-27	107	轻度污染	39	58	19	7	0.7	167
2016-07-28	119	轻度污染	45	70	21	9	0.8	180
2016-07-29	121	轻度污染	45	73	18	8	0.8	183
2016-07-30	72	良	40	65	10	5	0.7	126
2016-07-31	32	优	14	32	11	5	0.6	52
2016-08-01	27	优	13	27	12	5	0.6	48
2016-08-02	34	优	15	31	11	5	0.7	68
2016-08-03	51	良	20	39	18	6	7	101
2016-08-04	59	良	18	32	15	6	0.7	110
2016-08-05	88	良	40	55	17	4	0.9	145
2016-08-06	62	良	35	55	15	4	0.8	114
2016-08-07	34	优	13	29	13	5	7	67
2016-08-08	30	优	7	20	11	5	0.6	60
2016-08-09	28	优	8	16	10	4	7	55
2016-08-10	26	优	9	20	9	5	0.7	52
2016-08-11	22	优	10	22	8	2	7	36
2016-08-12	30	优	10	23	9	4	0.8	59
2016-08-13	25	优	11	25	9	4	0.6	43
2016-08-14	24	优	11	24	10	4	0.5	45
2016-08-15	45	优	18	36	12	5	0.6	89
2016-08-16	49	优	18	41	13	8	0.8	98
2016-08-17	43	优	18	38	12	8	0.8	86
2016-08-18	43	优	16	33	12	8	0.8	86
2016-08-19	62	良	27	39	11	7	7	114
2016-08-20	79	良	28	49	16	6	0.8	134
2016-08-21	77	良	33	56	15	7	0.8	132
2016-08-22	47	优	25	47	14	7	0.7	91
2016-08-23	75	良	30	49	12	6	0.8	130
2016-08-24	85	良	24	58	14	6	0.8	142
2016-08-25	113	轻度污染	31	56	14	8	0.8	174
2016-08-26	62	良	31	50	18	15	0.7	114
2016-08-27	74	良	26	42	13	6	0.8	128
2016-08-28	113	轻度污染	28	49	15	9	0.8	174
2016-08-29	108	轻度污染	39	63	20	9	0.9	168
2016-08-30	132	轻度污染	42	64	18	11	1	195
2016-08-31	116	轻度污染	52	75	17	10	1.1	177
2016-09-01	83	良	61	88	23	10	1.2	113
2016-09-02	90	良	30	46	15	7	1	147
2016-09-03	110	轻度污染	45	64	16	9	1	171
2016-09-04	65	良	39	57	13	7	0.9	117
2016-09-05	40	优	16	32	9	7	0.8	80
2016-09-06	57	良	27	44	12	8	0.8	108
2016-09-07	61	良	39	62	22	10	1	113
2016-09-08	105	轻度污染	24	43	14	8	0.9	165
2016-09-09	94	良	40	60	14	17	0.9	152
2016-09-10	79	良	43	65	12	10	1	134
2016-09-11	49	优	23	39	15	6	0.9	98
2016-09-12	63	良	29	55	17	6	0.9	115
2016-09-13	42	优	25	39	21	8	0.9	84
2016-09-14	30	优	11	18	17	6	0.8	60
2016-09-15	16	优	6	15	5	5	0.6	31
2016-09-16	21	优	8	16	5	6	0.6	42
2016-09-17	32	优	15	26	11	7	0.7	63
2016-09-18	59	良	21	34	12	7	0.6	110
2016-09-19	71	良	31	50	14	7	0.7	125
2016-09-20	67	良	30	54	17	8	0.6	120
2016-09-21	73	良	21	43	19	10	0.7	127
2016-09-22	63	良	22	44	21	11	0.6	115
2016-09-23	73	良	24	49	23	12	0.6	127
2016-09-24	90	良	32	61	22	12	0.7	148
2016-09-25	92	良	33	59	21	13	0.7	150
2016-09-26	51	良	28	52	17	10	0.7	68
2016-09-27	29	优	12	29	8	7	0.7	28
2016-09-28	37	优	13	37	8	5	0.4	30
2016-09-29	38	优	18	38	11	5	0.6	52
2016-09-30	32	优	17	32	12	6	0.6	63
2016-10-01	25	优	11	25	11	6	0.6	31
2016-10-02	37	优	16	37	13	8	0.6	54
2016-10-03	45	优	23	45	13	5	0.7	75
2016-10-04	45	优	18	35	11	5	0.5	89
2016-10-05	60	良	32	52	14	7	0.7	112
2016-10-06	60	良	29	46	12	5	0.6	112
2016-10-07	36	优	15	27	13	4	0.7	71
2016-10-08	41	优	7	31	16	10	0.7	82
2016-10-09	45	优	15	37	13	6	0.5	89
2016-10-10	46	优	15	46	21	7	0.6	84
2016-10-11	34	优	18	34	23	6	0.7	65
2016-10-12	58	良	17	33	18	7	0.6	109
2016-10-13	55	良	27	57	18	9	0.7	106
2016-10-14	48	优	21	48	18	8	0.5	72
2016-10-15	37	优	17	36	29	5	0.6	43
2016-10-16	41	优	21	41	20	7	0.5	66
2016-10-17	73	良	53	79	20	8	0.8	80
2016-10-18	44	优	25	44	20	8	0.7	70
2016-10-19	52	良	32	54	26	8	0.7	57
2016-10-20	39	优	23	39	17	6	0.6	76
2016-10-21	30	优	17	30	16	6	0.6	40
2016-10-22	41	优	26	41	17	6	0.8	48
2016-10-23	29	优	11	22	16	6	0.5	58
2016-10-24	46	优	22	46	19	8	0.5	92
2016-10-25	60	良	35	69	25	10	0.7	99
2016-10-26	54	良	31	58	20	10	0.8	87
2016-10-27	70	良	49	89	27	9	0.9	64
2016-10-28	54	良	36	57	23	7	0.8	50
2016-10-29	31	优	10	22	17	8	0.5	61
2016-10-30	43	优	17	43	20	12	0.5	77
2016-10-31	50	优	28	50	23	9	0.6	62
2016-11-01	34	优	16	26	17	6	0.6	68
2016-11-02	37	优	18	37	20	8	0.5	68
2016-11-03	63	良	42	75	31	12	0.7	100
2016-11-04	65	良	45	80	36	12	0.9	103
2016-11-05	67	良	47	83	35	14	0.9	85
2016-11-06	68	良	47	85	32	14	0.9	85
2016-11-07	93	良	69	119	42	19	1.1	51
2016-11-08	39	优	22	39	21	10	0.9	54
2016-11-09	42	优	21	42	20	7	0.8	48
2016-11-10	37	优	21	37	25	8	1	48
2016-11-11	58	良	36	65	35	17	1.2	90
2016-11-12	63	良	44	72	50	17	1.3	25
2016-11-13	65	良	44	79	43	18	1.5	50
2016-11-14	77	良	56	103	38	17	1.6	57
2016-11-15	78	良	57	93	26	12	1	70
2016-11-16	53	良	19	55	24	13	0.7	78
2016-11-17	63	良	36	75	34	13	0.8	76
2016-11-18	58	良	32	66	28	15	0.8	79
2016-11-19	72	良	51	94	35	19	0.8	91
2016-11-20	59	良	42	67	19	12	0.7	63
2016-11-21	59	良	42	67	30	12	0.9	70
2016-11-22	25	优	11	18	14	9	0.6	49
2016-11-23	23	优	5	12	16	9	0.6	46
2016-11-24	50	优	30	50	23	9	0.6	28
2016-11-25	54	良	37	57	33	11	0.7	31
2016-11-26	42	优	12	17	33	7	0.8	21
2016-11-27	49	优	28	49	26	13	0.8	74
2016-11-28	91	良	63	132	27	25	0.9	95
2016-11-29	62	良	32	73	37	14	0.7	37
2016-11-30	64	良	34	77	41	15	0.8	21
2016-12-01	77	良	56	94	28	12	0.8	69
2016-12-02	62	良	38	73	25	15	0.8	74
2016-12-03	58	良	29	65	37	15	0.8	57
2016-12-04	83	良	60	115	44	18	1.1	74
2016-12-05	120	轻度污染	91	161	57	16	1.4	69
2016-12-06	83	良	61	103	22	10	1	101
2016-12-07	84	良	62	110	46	14	1.2	82
2016-12-08	97	良	72	119	48	15	1.2	116
2016-12-09	113	轻度污染	85	141	39	14	1.1	136
2016-12-10	58	良	38	66	24	10	0.8	86
2016-12-11	43	优	21	43	19	9	0.6	85
2016-12-12	51	良	28	52	32	12	0.9	44
2016-12-13	50	优	30	46	40	8	1.1	21
2016-12-14	30	优	21	30	23	6	0.8	41
2016-12-15	53	良	36	56	24	12	0.9	72
2016-12-16	90	良	67	110	35	21	1.3	91
2016-12-17	80	良	59	97	45	18	1.3	76
2016-12-18	62	良	37	74	45	14	1.2	42
2016-12-19	69	良	45	87	49	15	1.1	48
2016-12-20	72	良	42	93	43	9	1.1	31
2016-12-21	59	良	31	67	45	6	1.1	12
2016-12-22	31	优	19	31	24	4	1	62
2016-12-23	68	良	49	70	30	13	1.1	93
2016-12-24	63	良	45	74	33	11	1	79
2016-12-25	55	良	28	59	38	14	0.9	42
2016-12-26	49	优	25	47	39	8	0.8	32
2016-12-27	30	优	20	30	24	5	0.8	60
2016-12-28	44	优	24	44	24	7	0.7	64
2016-12-29	65	良	47	70	28	13	1	85
2016-12-30	67	良	48	77	33	13	1.1	74
2016-12-31	57	良	32	63	38	9	0.8	64
2017-01-01	70	良	44	90	48	10	1.2	19
2017-01-02	76	良	55	101	46	11	1.2	40
2017-01-03	97	良	72	124	45	12	1.2	85
2017-01-04	75	良	52	99	46	14	1.2	80
2017-01-05	74	良	51	98	39	9	1.2	85
2017-01-06	47	优	18	38	37	5	1	34
2017-01-07	47	优	26	41	39	9	1.2	36
2017-01-08	38	优	18	32	30	5	1.3	55
2017-01-09	73	良	55	78	18	10	1.1	89
2017-01-10	112	轻度污染	84	114	29	14	1.3	96
2017-01-11	48	优	33	47	26	4	0.8	52
2017-01-12	35	优	25	29	27	3	0.8	30
2017-01-13	65	良	42	66	26	12	1.1	98
2017-01-14	72	良	51	87	27	14	0.8	104
2017-01-15	34	优	14	33	17	5	0.5	68
2017-01-16	42	优	22	42	21	6	0.6	73
2017-01-17	51	良	28	51	39	9	0.8	34
2017-01-18	36	优	21	31	28	4	0.9	45
2017-01-19	30	优	15	21	23	3	1	50
2017-01-20	48	优	32	48	17	8	1	81
2017-01-21	55	良	25	56	23	7	1	80
2017-01-22	68	良	46	88	28	11	1.1	88
2017-01-23	64	良	43	77	22	11	0.8	92
2017-01-24	50	优	27	50	15	8	0.7	91
2017-01-25	57	良	41	66	21	8	0.7	78
2017-01-26	60	良	43	66	19	8	0.8	108
2017-01-27	83	良	66	91	15	6	0.6	108
2017-01-28	158	中度污染	122	162	19	9	0.7	87
2017-01-29	75	良	54	83	15	6	0.6	78
2017-01-30	54	良	38	57	11	3	0.7	72
2017-01-31	41	优	15	30	6	3	0.4	82
2017-02-01	34	优	22	34	9	2	0.8	64
2017-02-02	47	优	27	41	8	4	0.8	95
2017-02-03	38	优	18	38	18	4	0.5	77
2017-02-04	58	良	44	68	23	7	0.5	65
2017-02-05	68	良	50	71	21	3	0.8	37
2017-02-06	90	良	65	85	15	5	0.9	114
2017-02-07	44	优	17	34	13	3	0.4	89
2017-02-08	29	优	15	27	18	2	0.5	59
2017-02-09	58	良	44	51	14	5	0.8	88
2017-02-10	78	良	57	74	15	10	0.8	104
2017-02-11	56	良	41	59	23	12	0.8	92
2017-02-12	58	良	42	64	32	10	0.9	107
2017-02-13	57	良	40	62	34	10	0.8	109
2017-02-14	78	良	42	70	37	9	0.8	134
2017-02-15	69	良	46	78	37	10	0.8	123
2017-02-16	60	良	38	71	33	10	0.9	94
2017-02-17	77	良	57	104	30	7	0.9	97
2017-02-18	56	良	26	61	20	5	0.6	61
2017-02-19	59	良	35	70	26	7	0.8	99
2017-02-20	78	良	55	104	36	7	1.1	85
2017-02-21	55	良	23	61	14	4	0.7	87
2017-02-22	56	良	34	60	31	4	1	56
2017-02-23	67	良	51	59	25	5	1	47
2017-02-24	101	轻度污染	75	100	36	7	1.2	49
2017-02-25	90	良	68	98	44	12	1.1	90
2017-02-26	103	轻度污染	78	114	43	13	1.1	136
2017-02-27	104	轻度污染	78	115	41	13	1.1	144
2017-02-28	58	良	37	66	37	10	0.9	96
2017-03-01	75	良	46	80	36	10	1	131
2017-03-02	65	良	36	81	19	7	0.8	99
2017-03-03	69	良	43	82	34	10	0.9	123
2017-03-04	64	良	38	79	41	11	0.8	94
2017-03-05	48	优	22	46	25	3	0.6	59
2017-03-06	49	优	31	49	17	3	0.5	94
2017-03-07	70	良	30	56	31	9	0.6	124
2017-03-08	80	良	59	105	43	13	0.7	136
2017-03-09	93	良	69	125	41	13	0.8	151
2017-03-10	67	良	49	83	34	6	0.7	100
2017-03-11	53	良	35	57	26	5	0.7	100
2017-03-12	53	良	31	46	43	5	0.8	69
2017-03-13	47	优	8	16	17	3	0.5	95
2017-03-14	58	良	29	42	16	6	0.5	110
2017-03-15	65	良	29	55	20	9	0.6	119
2017-03-16	47	优	27	47	22	7	0.5	86
2017-03-17	47	优	26	47	27	6	0.5	89
2017-03-18	50	优	34	51	37	7	0.6	62
2017-03-19	44	优	25	44	26	6	0.5	76
2017-03-20	46	优	29	46	37	6	0.7	53
2017-03-21	72	良	29	47	18	4	0.7	127
2017-03-22	60	良	37	63	21	4	0.6	113
2017-03-23	41	优	17	27	18	4	0.6	82
2017-03-24	42	优	19	36	20	5	0.5	84
2017-03-25	42	优	26	45	26	5	0.7	70
2017-03-26	77	良	56	104	32	12	0.8	127
2017-03-27	87	良	52	105	34	12	0.7	145
2017-03-28	97	良	65	132	78	16	1.2	47
2017-03-29	78	良	59	106	38	9	0.9	118
2017-03-30	73	良	55	89	21	5	0.8	96
2017-03-31	45	优	21	35	19	4	0.6	90
2017-04-01	73	良	54	82	24	8	0.8	125
2017-04-02	80	良	58	96	33	9	0.9	136
2017-04-03	99	良	68	114	38	12	1	159
2017-04-04	76	良	46	83	24	10	0.9	132
2017-04-05	75	良	31	56	19	9	0.7	130
2017-04-06	67	良	49	80	30	11	0.8	108
2017-04-07	77	良	56	85	37	9	1	98
2017-04-08	55	良	35	59	30	6	0.8	76
2017-04-09	48	优	27	47	29	4	0.7	49
2017-04-10	39	优	8	17	19	3	0.7	78
2017-04-11	39	优	15	23	19	3	0.7	79
2017-04-12	87	良	35	57	20	7	0.6	145
2017-04-13	65	良	16	55	26	9	0.4	119
2017-04-14	65	良	25	63	30	8	0.5	118
2017-04-15	65	良	35	67	27	7	0.6	119
2017-04-16	80	良	50	88	26	8	0.8	136
2017-04-17	63	良	45	77	39	7	1.1	57
2017-04-18	70	良	42	91	33	6	0.9	124
2017-04-19	81	良	46	105	23	7	0.7	138
2017-04-20	48	优	25	46	20	5	0.7	97
2017-04-21	60	良	42	67	24	4	0.8	94
2017-04-22	79	良	29	62	17	7	0.6	135
2017-04-23	95	良	35	78	20	8	0.6	155
2017-04-24	92	良	39	82	25	10	0.7	151
2017-04-25	69	良	50	87	47	7	0.9	69
2017-04-26	45	优	18	31	23	4	0.7	90
2017-04-27	70	良	19	39	20	6	0.5	124
2017-04-28	90	良	31	62	26	9	0.6	148
2017-04-29	109	轻度污染	36	69	28	10	0.7	170
2017-04-30	94	良	33	70	26	9	0.7	153
2017-05-01	56	良	29	54	17	6	0.6	108
2017-05-02	42	优	13	28	12	3	0.5	84
2017-05-03	33	优	19	28	18	3	0.6	66
2017-05-04	37	优	26	38	30	5	0.9	46
2017-05-05	53	良	35	57	26	7	0.9	97
2017-05-06	48	优	28	48	27	6	0.6	64
2017-05-07	72	良	34	96	23	8	0.5	118
2017-05-08	101	轻度污染	47	151	33	8	0.7	107
2017-05-09	78	良	40	83	25	6	0.7	134
2017-05-10	86	良	35	72	28	8	0.6	144
2017-05-11	60	良	32	64	22	7	0.6	112
2017-05-12	52	良	33	53	22	4	0.7	74
2017-05-13	87	良	20	35	19	5	0.6	145
2017-05-14	107	轻度污染	37	65	23	7	0.6	168
2017-05-15	53	良	22	45	12	5	0.5	104
2017-05-16	47	优	19	47	12	5	0.5	95
2017-05-17	61	良	16	43	13	5	0.4	114
2017-05-18	86	良	24	55	20	7	0.5	144
2017-05-19	69	良	27	57	22	6	0.6	123
2017-05-20	46	优	21	45	16	4	0.6	90
2017-05-21	47	优	19	39	15	4	0.5	95
2017-05-22	48	优	21	48	16	4	0.5	88
2017-05-23	43	优	21	43	15	4	0.6	73
2017-05-24	38	优	18	31	18	3	0.6	76
2017-05-25	95	良	28	49	23	7	0.6	155
2017-05-26	149	轻度污染	38	70	21	8	0.6	214
2017-05-27	106	轻度污染	27	62	18	8	0.5	167
2017-05-28	75	良	22	56	22	7	0.5	131
2017-05-29	48	优	20	48	19	5	0.5	94
2017-05-30	47	优	19	42	12	5	0.5	95
2017-05-31	89	良	41	71	21	6	0.7	147
2017-06-01	73	良	52	84	30	3	0.9	66
2017-06-02	63	良	37	56	14	3	0.7	116
2017-06-03	55	良	25	46	9	3	0.5	107
2017-06-04	58	良	16	37	11	5	0.5	110
2017-06-05	41	优	17	29	19	3	0.6	82
2017-06-06	60	良	28	40	20	4	0.7	113
2017-06-07	81	良	44	62	20	3	0.9	138
2017-06-08	106	轻度污染	36	58	15	7	0.9	167
2017-06-09	75	良	48	76	25	6	1.1	131
2017-06-10	65	良	44	65	22	4	1.2	119
2017-06-11	50	优	26	49	20	4	0.5	82
2017-06-12	42	优	10	22	16	3	0.5	84
2017-06-13	47	优	8	13	17	3	0.5	94
2017-06-14	45	优	16	21	19	4	0.6	91
2017-06-15	57	良	40	53	29	8	0.8	109
2017-06-16	46	优	17	30	21	4	0.7	92
2017-06-17	64	良	17	26	17	3	0.6	117
2017-06-18	50	优	19	36	19	4	0.6	100
2017-06-19	37	优	20	29	25	3	0.7	74
2017-06-20	39	优	28	37	28	3	0.9	58
2017-06-21	35	优	19	32	24	3	0.8	70
2017-06-22	42	优	24	35	34	4	0.9	73
2017-06-23	60	良	30	48	25	3	0.9	112
2017-06-24	60	良	41	70	30	3	0.8	79
2017-06-25	45	优	22	44	24	3	0.7	62
2017-06-26	47	优	20	32	22	3	0.7	95
2017-06-27	72	良	27	38	25	5	0.8	127
2017-06-28	61	良	32	49	23	4	0.8	114
2017-06-29	50	优	28	51	22	6	0.7	93
2017-06-30	70	良	28	46	16	3	0.6	125
2017-07-01	33	优	13	29	7	3	0.4	67
2017-07-02	30	优	11	25	7	3	0.4	61
2017-07-03	32	优	12	26	12	3	0.5	64
2017-07-04	60	良	13	26	15	4	0.5	113
2017-07-05	56	良	18	33	12	5	0.5	108
2017-07-06	55	良	17	35	13	5	0.6	106
2017-07-07	55	良	19	33	9	5	0.5	107
2017-07-08	54	良	16	32	10	6	0.6	105
2017-07-09	64	良	15	31	11	7	0.6	117
2017-07-10	55	良	17	37	10	6	0.6	106
2017-07-11	60	良	22	46	21	6	0.7	112
2017-07-12	98	良	26	50	23	6	0.7	158
2017-07-13	97	良	32	59	25	7	0.7	157
2017-07-14	75	良	29	56	18	6	0.7	130
2017-07-15	41	优	11	27	8	4	0.5	83
2017-07-16	24	优	9	24	7	4	0.5	49
2017-07-17	39	优	11	28	9	4	0.5	79
2017-07-18	66	良	21	39	12	5	0.6	120
2017-07-19	73	良	23	44	15	6	0.7	128
2017-07-20	78	良	26	52	19	7	0.7	134
2017-07-21	97	良	31	55	15	6	0.7	157
2017-07-22	41	优	17	36	10	6	0.5	83
2017-07-23	53	良	14	34	12	6	0.6	104
2017-07-24	114	轻度污染	29	54	17	6	0.7	176
2017-07-25	124	轻度污染	49	88	24	7	0.8	187
2017-07-26	84	良	41	79	23	7	0.8	141
2017-07-27	51	良	28	51	13	5	0.7	100
2017-07-28	41	优	20	41	11	3	0.6	65
2017-07-29	31	优	14	29	8	2	0.5	47
2017-07-30	30	优	11	30	7	3	0.5	42
2017-07-31	36	优	13	35	7	2	0.5	73
2017-08-01	34	优	17	34	9	2	0.6	50
2017-08-02	36	优	19	36	11	3	0.6	54
2017-08-03	44	优	24	41	11	4	0.7	89
2017-08-04	67	良	33	61	14	4	0.7	121
2017-08-05	69	良	31	54	22	4	0.8	123
2017-08-06	63	良	31	50	21	3	0.9	116
2017-08-07	60	良	24	40	21	4	0.8	113
2017-08-08	96	良	32	57	20	4	0.8	156
2017-08-09	85	良	36	60	18	3	0.8	143
2017-08-10	41	优	24	42	24	4	0.8	83
2017-08-11	90	良	29	48	22	3	0.6	149
2017-08-12	78	良	38	61	23	4	0.7	134
2017-08-13	71	良	31	54	14	4	0.6	126
2017-08-14	76	良	32	57	18	5	0.6	132
2017-08-15	63	良	33	54	18	5	0.6	116
2017-08-16	97	良	21	39	17	4	0.5	157
2017-08-17	117	轻度污染	28	53	22	5	0.6	179
2017-08-18	87	良	23	40	28	5	0.5	145
2017-08-19	83	良	34	61	21	6	0.5	140
2017-08-20	70	良	26	47	20	6	0.5	125
2017-08-21	48	优	22	41	17	5	0.5	97
2017-08-22	24	优	8	23	8	4	0.4	49
2017-08-23	22	优	9	22	13	4	0.5	45
2017-08-24	60	良	16	33	14	5	0.5	112
2017-08-25	66	良	18	33	14	6	0.5	120
2017-08-26	34	优	12	26	14	5	0.4	68
2017-08-27	28	优	11	27	13	5	0.4	57
2017-08-28	46	优	11	24	12	5	0.4	93
2017-08-29	64	良	15	30	13	5	0.4	117
2017-08-30	59	良	12	35	12	5	0.4	111
2017-08-31	79	良	15	36	12	5	0.5	135
2017-09-01	80	良	19	41	13	5	0.7	136
2017-09-02	72	良	15	41	20	5	0.7	127
2017-09-03	60	良	11	33	14	4	0.6	112
2017-09-04	61	良	17	43	17	6	0.7	114
2017-09-05	67	良	20	42	19	7	0.8	121
2017-09-06	49	优	16	36	15	7	0.6	99
2017-09-07	44	优	21	41	20	4	0.8	89
2017-09-08	42	优	15	28	21	3	0.7	85
2017-09-09	38	优	18	30	22	4	0.7	77
2017-09-10	37	优	18	33	18	5	0.6	75
2017-09-11	64	良	22	38	19	5	0.6	117
2017-09-12	43	优	11	27	22	3	0.8	87
2017-09-13	98	良	17	36	14	5	0.6	158
2017-09-14	61	良	12	31	12	3	0.6	114
2017-09-15	41	优	11	19	16	2	0.7	82
2017-09-16	68	良	17	32	14	2	0.6	122
2017-09-17	93	良	33	65	17	5	0.6	152
2017-09-18	141	轻度污染	56	91	22	7	0.9	206
2017-09-19	122	轻度污染	46	73	21	8	0.8	185
2017-09-20	52	良	32	54	18	5	0.7	84
2017-09-21	47	优	11	23	15	4	0.6	94
2017-09-22	65	良	17	38	18	5	0.6	119
2017-09-23	55	良	22	46	17	5	0.6	106
2017-09-24	60	良	30	58	22	6	0.7	112
2017-09-25	77	良	30	56	24	4	0.7	133
2017-09-26	82	良	29	59	23	6	0.6	139
2017-09-27	84	良	45	76	28	4	0.8	141
2017-09-28	43	优	17	32	17	3	0.7	86
2017-09-29	41	优	17	40	25	5	0.7	63
2017-09-30	49	优	25	48	31	5	0.9	58
2017-10-01	43	优	21	38	16	5	0.7	87
2017-10-02	57	良	30	54	13	4	0.7	109
2017-10-03	53	良	10	28	11	4	0.6	104
2017-10-04	48	优	12	42	9	5	0.5	97
2017-10-05	85	良	20	56	13	6	0.6	143
2017-10-06	107	轻度污染	54	115	19	7	0.7	168
2017-10-07	84	良	58	108	19	7	0.9	141
2017-10-08	57	良	23	48	19	6	0.7	109
2017-10-09	55	良	24	59	27	7	0.7	48
2017-10-10	39	优	16	39	14	4	0.5	52
2017-10-11	46	优	16	44	19	5	0.7	85
2017-10-12	38	优	7	17	13	4	0.7	77
2017-10-13	49	优	10	26	12	4	0.5	98
2017-10-14	39	优	11	30	16	4	0.6	79
2017-10-15	40	优	6	12	14	3	0.6	80
2017-10-16	35	优	4	11	11	4	0.6	71
2017-10-17	44	优	14	25	13	3	0.6	88
2017-10-18	59	良	23	46	14	5	0.7	111
2017-10-19	53	良	28	48	15	4	0.7	104
2017-10-20	45	优	24	39	22	6	0.8	90
2017-10-21	75	良	21	34	16	5	0.7	130
2017-10-22	96	良	52	77	18	6	1.1	156
2017-10-23	79	良	54	78	22	8	1	135
2017-10-24	77	良	31	58	25	8	0.9	133
2017-10-25	75	良	27	53	26	7	0.8	130
2017-10-26	69	良	26	53	27	7	0.8	123
2017-10-27	89	良	34	63	27	8	0.8	147
2017-10-28	90	良	38	60	17	7	0.8	148
2017-10-29	91	良	58	94	18	9	1.1	150
2017-10-30	51	良	21	44	16	6	0.8	102
2017-10-31	51	良	25	53	27	8	0.9	95
2017-11-01	60	良	30	65	33	8	1	113
2017-11-02	57	良	32	64	32	9	0.9	98
2017-11-03	126	轻度污染	59	99	30	12	1	189
2017-11-04	56	良	29	46	12	6	0.7	108
2017-11-05	50	优	24	52	20	7	0.7	84
2017-11-06	76	良	56	101	40	9	1	44
2017-11-07	58	良	41	66	38	5	1.1	23
2017-11-08	77	良	60	86	28	8	1.1	132
2017-11-09	58	良	34	66	23	7	0.9	100
2017-11-10	60	良	29	71	38	8	0.9	48
2017-11-11	63	良	43	76	26	7	0.9	55
2017-11-12	51	良	21	53	27	8	0.7	66
2017-11-13	57	良	27	65	25	9	0.8	89
2017-11-14	54	良	36	59	28	6	0.9	58
2017-11-15	44	优	31	41	27	5	0.9	57
2017-11-16	46	优	27	46	37	8	0.9	41
2017-11-17	51	良	30	53	38	7	1	39
2017-11-18	38	优	11	17	15	5	0.6	76
2017-11-19	50	优	18	48	18	6	0.6	77
2017-11-20	34	优	20	29	23	6	0.7	51
2017-11-21	50	优	30	46	34	7	0.8	35
2017-11-22	42	优	23	43	25	7	0.9	51
2017-11-23	96	良	72	112	35	12	1.1	91
2017-11-24	78	良	57	108	53	14	1	94
2017-11-25	63	良	42	70	47	9	1	40
2017-11-26	48	优	25	47	39	6	0.9	36
2017-11-27	82	良	57	113	48	10	1.2	120
2017-11-28	87	良	63	127	61	11	1.3	71
2017-11-29	67	良	48	79	43	6	1.2	42
2017-11-30	25	优	13	19	21	5	1	44
2017-12-01	51	良	31	58	21	7	0.7	0
2017-12-02	61	良	40	82	36	9	0.9	0
2017-12-03	70	良	33	67	38	8	1	0
2017-12-04	99	良	74	116	35	10	1	0
2017-12-05	119	轻度污染	76	106	28	10	1.2	0
2017-12-06	64	良	57	92	46	12	1	0
2017-12-07	109	轻度污染	65	104	43	10	1.2	0
2017-12-08	129	轻度污染	74	99	40	15	1	0
2017-12-09	54	良	42	74	42	11	0.9	0
2017-12-10	90	良	55	90	42	13	1.4	0
2017-12-11	64	良	62	109	46	19	1	0
2017-12-12	90	良	46	80	36	12	1.4	0
2017-12-13	42	优	19	42	18	8	0.7	70
2017-12-14	52	良	32	54	32	5	0.9	58
2017-12-15	48	优	23	38	38	6	0.9	26
2017-12-16	54	良	38	51	25	6	1	54
2017-12-17	85	良	63	88	34	11	1.2	72
2017-12-18	64	良	45	77	45	11	1.2	64
2017-12-19	62	良	43	74	39	12	1.2	77
2017-12-20	87	良	64	115	52	13	1.4	78
2017-12-21	79	良	58	104	50	15	1.2	73
2017-12-22	95	良	71	126	54	15	1.2	76
2017-12-23	132	轻度污染	100	166	62	17	1.4	24
2017-12-24	87	良	64	97	37	13	1	105
2017-12-25	93	良	71	138	42	16	1.2	76
2017-12-26	102	轻度污染	78	144	51	12	1.2	108
2017-12-27	88	良	65	121	54	12	1.2	71
2017-12-28	88	良	57	96	55	8	1.2	21
2017-12-29	52	良	31	51	41	7	1	40
2017-12-30	63	良	42	76	47	8	1	34
2017-12-31	178	中度污染	134	199	34	11	1.4	98
2018-01-01	128	轻度污染	97	161	41	10	1.3	108
2018-01-02	92	良	68	128	54	10	1.2	49
2018-01-03	57	良	32	63	28	6	0.9	54
2018-01-04	29	优	10	18	23	4	0.6	53
2018-01-05	27	优	11	19	21	4	0.6	44
2018-01-06	54	良	38	54	31	5	0.8	36
2018-01-07	47	优	31	42	37	6	1	20
2018-01-08	30	优	20	26	24	4	1	51
2018-01-09	55	良	39	59	24	8	1	82
2018-01-10	57	良	30	63	33	9	0.9	81
2018-01-11	61	良	32	71	34	11	0.8	75
2018-01-12	72	良	52	92	39	12	0.9	68
2018-01-13	67	良	47	83	45	10	0.9	54
2018-01-14	65	良	39	79	46	9	0.9	50
2018-01-15	60	良	34	70	37	8	0.7	58
2018-01-16	62	良	41	73	45	7	0.8	45
2018-01-17	87	良	64	119	47	9	1	71
2018-01-18	63	良	45	74	29	7	0.7	80
2018-01-19	67	良	45	84	27	7	0.7	56
2018-01-20	74	良	54	98	30	7	0.9	44
2018-01-21	44	优	24	44	28	5	0.8	51
2018-01-22	37	优	18	32	26	5	0.8	74
2018-01-23	61	良	43	71	29	7	0.8	51
2018-01-24	39	优	24	39	17	5	0.8	50
2018-01-25	26	优	12	18	18	5	0.6	51
2018-01-26	26	优	11	19	16	4	0.6	52
2018-01-27	37	优	20	30	29	5	0.7	40
2018-01-28	38	优	13	18	30	5	0.8	25
2018-01-29	97	良	72	91	21	8	1.1	84
2018-01-30	134	轻度污染	102	126	27	14	1.3	95
2018-01-31	109	轻度污染	82	103	31	9	1.2	62
2018-02-01	110	轻度污染	83	105	24	13	1.2	88
2018-02-02	99	良	74	101	25	12	1	94
2018-02-03	104	轻度污染	78	112	25	11	1	62
2018-02-04	64	良	46	68	21	9	0.8	68
2018-02-05	77	良	56	86	30	14	1	73
2018-02-06	83	良	61	96	34	13	1	80
2018-02-07	84	良	62	96	35	10	1	72
2018-02-08	110	轻度污染	83	128	36	12	1	98
2018-02-09	113	轻度污染	85	125	37	6	1.2	44
2018-02-10	74	良	54	72	23	5	1	70
2018-02-11	73	良	38	96	16	6	0.8	90
2018-02-12	87	良	44	123	19	7	0.8	99
2018-02-13	74	良	40	98	16	9	0.8	104
2018-02-14	59	良	30	67	18	7	0.8	91
2018-02-15	67	良	46	84	15	6	0.7	85
2018-02-16	73	良	53	88	8	6	0.6	67
2018-02-17	49	优	24	37	7	5	0.5	98
2018-02-18	57	良	36	64	14	5	0.6	93
2018-02-19	56	良	35	61	11	4	0.6	63
2018-02-20	34	优	16	24	10	3	0.6	67
2018-02-21	41	优	17	25	7	3	0.6	82
2018-02-22	50	优	35	48	11	4	0.7	74
2018-02-23	72	良	52	72	16	6	0.7	97
2018-02-24	78	良	57	70	25	5	0.6	43
2018-02-25	38	优	15	19	13	4	0.4	75
2018-02-26	51	良	27	45	17	4	0.5	101
2018-02-27	56	良	37	62	22	5	0.5	92
2018-02-28	47	优	28	47	23	5	0.6	67
2018-03-01	62	良	35	69	21	5	0.7	114
2018-03-02	55	良	37	60	17	3	0.7	88
2018-03-03	37	优	25	37	25	4	0.7	62
2018-03-04	36	优	23	35	19	5	0.7	71
2018-03-05	31	优	13	25	20	3	0.5	62
2018-03-06	45	优	13	34	11	3	3	90
2018-03-07	34	优	17	33	21	4	0.3	68
2018-03-08	43	优	20	38	15	3	0.5	85
2018-03-09	74	良	54	78	20	5	0.6	108
2018-03-10	78	良	52	85	34	7	0.7	133
2018-03-11	65	良	47	78	35	7	0.6	113
2018-03-12	47	优	24	47	31	7	0.6	87
2018-03-13	53	良	25	56	30	7	0.6	80
2018-03-14	51	良	22	51	30	7	0.5	74
2018-03-15	53	良	27	50	42	6	0.6	42
2018-03-16	34	优	17	34	24	4	0.5	61
2018-03-17	45	优	17	42	18	5	0.4	89
2018-03-18	57	良	38	64	44	7	0.7	55
2018-03-19	50	优	25	34	40	4	0.9	24
2018-03-20	32	优	10	18	20	3	0.6	64
2018-03-21	37	优	12	21	12	3	0.5	73
2018-03-22	57	良	39	63	24	6	0.6	107
2018-03-23	70	良	43	75	30	7	0.6	124
2018-03-24	72	良	38	74	30	8	0.6	126
2018-03-25	75	良	54	99	39	9	0.7	97
2018-03-26	58	良	40	66	34	5	0.6	80
2018-03-27	60	良	41	66	29	6	0.6	112
2018-03-28	57	良	38	63	35	5	0.6	99
2018-03-29	53	良	27	56	27	6	0.5	74
2018-03-30	43	优	23	43	18	5	3	70
2018-03-31	53	良	29	56	14	4	0.4	100
2018-04-01	65	良	38	79	21	7	0.5	103
2018-04-02	71	良	35	91	16	7	0.5	96
2018-04-03	66	良	37	81	19	8	0.5	57
2018-04-04	61	良	38	71	24	5	0.5	83
2018-04-05	52	良	30	54	23	3	0.5	38
2018-04-06	59	良	16	67	21	4	0.6	67
2018-04-07	83	良	33	116	18	8	0.5	113
2018-04-08	82	良	33	97	24	7	0.5	138
2018-04-09	70	良	30	73	24	8	0.5	124
2018-04-10	87	良	27	64	18	8	0.5	144
2018-04-11	100	良	51	103	31	9	0.6	160
2018-04-12	75	良	55	98	34	11	0.7	96
2018-04-13	50	优	31	50	26	3	0.5	58
2018-04-14	32	优	19	32	24	4	0.6	45
2018-04-15	69	良	27	88	20	5	0.5	114
2018-04-16	82	良	27	114	29	7	0.5	100
2018-04-17	84	良	30	104	25	6	0.4	140
2018-04-18	80	良	30	66	27	7	0.5	136
2018-04-19	71	良	28	62	27	7	0.5	125
2018-04-20	57	良	28	63	21	6	0.4	99
2018-04-21	53	良	27	56	13	7	0.4	86
2018-04-22	64	良	27	49	12	6	0.5	116
2018-04-23	47	优	28	47	13	8	0.4	79
2018-04-24	45	优	12	23	11	2	0.5	89
2018-04-25	122	轻度污染	34	62	15	6	0.5	184
2018-04-26	120	轻度污染	50	80	25	8	0.7	182
2018-04-27	130	轻度污染	56	92	27	10	0.8	193
2018-04-28	139	轻度污染	60	101	32	9	0.8	202
2018-04-29	70	良	40	61	20	7	0.7	123
2018-04-30	74	良	54	73	25	4	0.9	100
2018-05-01	55	良	39	53	14	4	0.9	105
2018-05-02	68	良	37	54	11	4	0.7	121
2018-05-03	77	良	13	36	19	5	0.5	132
2018-05-04	110	轻度污染	25	51	24	7	0.5	171
2018-05-05	54	良	34	57	27	7	0.6	96
2018-05-06	86	良	25	47	11	6	0.5	143
2018-05-07	50	优	28	50	19	6	0.6	93
2018-05-08	49	优	8	17	14	3	0.6	97
2018-05-09	76	良	16	38	11	5	0.4	131
2018-05-10	75	良	16	41	9	4	3	129
2018-05-11	63	良	26	50	14	5	0.4	115
2018-05-12	55	良	25	47	11	5	0.4	106
2018-05-13	95	良	52	85	18	6	0.7	154
2018-05-14	72	良	43	62	10	6	0.6	126
2018-05-15	59	良	22	36	6	4	0.3	110
2018-05-16	79	良	22	41	9	5	0.4	134
2018-05-17	87	良	21	43	9	6	0.4	144
2018-05-18	82	良	31	60	23	6	0.6	138
2018-05-19	61	良	31	50	16	5	0.5	113
2018-05-20	44	优	22	36	12	3	0.5	87
2018-05-21	41	优	14	22	8	2	0.4	82
2018-05-22	49	优	21	34	15	3	0.5	98
2018-05-23	54	良	18	50	21	4	0.7	104
2018-05-24	99	良	36	103	28	9	0.7	158
2018-05-25	96	良	38	91	19	8	0.6	155
2018-05-26	64	良	34	65	16	5	0.6	116
2018-05-27	51	良	29	45	11	3	0.5	101
2018-05-28	62	良	36	51	19	5	0.7	114
2018-05-29	50	优	32	50	15	5	0.6	97
2018-05-30	46	优	20	31	11	3	0.6	92
2018-05-31	55	良	17	33	12	3	0.5	106
2018-06-01	106	轻度污染	20	35	13	5	0.5	166
2018-06-02	78	良	19	35	10	5	0.5	133
2018-06-03	55	良	26	48	18	6	0.5	105
2018-06-04	53	良	33	56	28	5	0.7	89
2018-06-05	74	良	29	44	18	4	0.8	128
2018-06-06	57	良	14	21	14	3	0.7	108
2018-06-07	65	良	19	31	14	4	0.6	117
2018-06-08	46	优	20	33	11	3	0.5	91
2018-06-09	70	良	18	31	7	4	0.4	123
2018-06-10	35	优	24	35	14	3	0.5	66
2018-06-11	95	良	26	40	13	5	0.6	153
2018-06-12	120	轻度污染	38	65	20	7	0.8	181
2018-06-13	100	良	30	50	12	6	0.6	159
2018-06-14	49	优	16	25	12	4	0.4	97
2018-06-15	67	良	14	25	11	4	0.3	120
2018-06-16	60	良	23	45	6	5	0.3	112
2018-06-17	47	优	22	45	7	4	0.3	93
2018-06-18	41	优	19	41	8	4	0.4	72
2018-06-19	42	优	12	18	7	3	0.4	84
2018-06-20	37	优	20	37	14	1	0.5	70
2018-06-21	46	优	7	14	10	2	0.4	92
2018-06-22	38	优	26	37	21	4	0.6	63
2018-06-23	47	优	20	30	15	3	0.5	94
2018-06-24	58	良	22	40	11	3	0.4	109
2018-06-25	66	良	24	40	10	2	0.5	119
2018-06-26	55	良	20	34	6	2	3	106
2018-06-27	63	良	26	40	7	3	0.3	115
2018-06-28	63	良	30	42	8	4	0.4	115
2018-06-29	45	优	27	44	17	2	0.4	89
2018-06-30	34	优	20	31	11	3	0.4	68
2018-07-01	24	优	14	23	8	2	0.3	47
2018-07-02	31	优	15	31	10	2	0.3	56
2018-07-03	38	优	18	25	11	1	0.4	75
2018-07-04	32	优	19	23	16	2	0.5	64
2018-07-05	56	良	21	26	13	3	0.5	107
2018-07-06	54	良	17	30	19	5	0.6	104
2018-07-07	46	优	21	32	13	5	0.5	92
2018-07-08	38	优	18	31	8	6	0.4	75
2018-07-09	22	优	11	22	6	6	0.3	39
2018-07-10	23	优	9	23	6	4	0.3	35
2018-07-11	29	优	8	29	3	4	0.2	29
2018-07-12	22	优	9	22	6	4	0.4	37
2018-07-13	24	优	10	24	5	4	0.3	33
2018-07-14	25	优	9	21	8	6	0.3	50
2018-07-15	23	优	8	18	7	6	0.3	46
2018-07-16	21	优	8	21	7	5	0.3	35
2018-07-17	21	优	8	21	6	3	0.3	30
2018-07-18	23	优	8	23	9	4	0.3	31
2018-07-19	26	优	9	26	9	4	0.3	41
2018-07-20	36	优	18	36	9	5	0.3	50
2018-07-21	32	优	22	32	9	4	0.4	39
2018-07-22	27	优	16	27	11	4	0.4	52
2018-07-23	29	优	17	29	18	3	0.6	25
2018-07-24	42	优	26	42	15	3	0.6	77
2018-07-25	48	优	28	48	13	3	0.5	88
2018-07-26	54	良	26	46	15	3	0.5	104
2018-07-27	58	良	29	51	16	3	0.5	109
2018-07-28	85	良	33	56	15	5	0.4	141
2018-07-29	83	良	37	60	16	4	0.5	139
2018-07-30	86	良	36	58	17	4	0.6	143
2018-07-31	86	良	23	36	16	4	0.5	143
2018-08-01	46	优	19	30	16	4	0.5	91
2018-08-02	38	优	18	33	15	4	0.4	76
2018-08-03	63	良	20	32	12	4	0.5	115
2018-08-04	45	优	18	30	10	3	0.4	89
2018-08-05	43	优	20	30	9	4	0.4	86
2018-08-06	48	优	21	33	12	4	0.5	95
2018-08-07	40	优	16	30	13	4	0.4	80
2018-08-08	43	优	18	32	11	4	0.4	85
2018-08-09	47	优	24	43	12	4	0.4	94
2018-08-10	54	良	30	49	13	4	0.4	104
2018-08-11	58	良	30	49	13	4	0.5	109
2018-08-12	39	优	18	29	8	4	0.5	77
2018-08-13	35	优	12	22	8	3	0.4	69
2018-08-14	20	优	8	20	7	3	3	33
2018-08-15	23	优	9	20	10	3	0.4	45
2018-08-16	33	优	15	27	12	4	0.4	66
2018-08-17	50	优	17	29	9	4	0.4	99
2018-08-18	22	优	11	21	13	3	0.5	44
2018-08-19	25	优	8	17	10	3	0.4	50
2018-08-20	34	优	12	19	12	3	0.5	67
2018-08-21	47	优	16	30	13	3	0.4	93
2018-08-22	51	良	18	33	11	4	0.4	101
2018-08-23	57	良	23	39	12	4	0.4	108
2018-08-24	60	良	30	44	16	5	0.7	112
2018-08-25	32	优	19	30	10	4	0.5	64
2018-08-26	26	优	9	16	9	3	0.4	51
2018-08-27	25	优	7	16	6	4	0.4	50
2018-08-28	23	优	7	17	6	4	0.4	46
2018-08-29	27	优	7	19	9	5	0.4	54
2018-08-30	26	优	8	16	11	6	0.4	52
2018-08-31	39	优	10	21	9	5	0.4	77
2018-09-01	45	优	12	23	13	5	0.5	90
2018-09-02	52	良	20	41	15	5	0.6	102
2018-09-03	47	优	23	47	19	4	0.7	90
2018-09-04	73	良	27	56	18	4	0.8	127
2018-09-05	108	优	32	69	18	6	0.8	168
2018-09-06	69	良	35	60	14	6	0.7	122
2018-09-07	44	优	26	44	16	5	0.6	87
2018-09-08	45	优	20	32	18	4	0.6	90
2018-09-09	70	良	17	29	18	5	0.5	124
2018-09-10	64	良	14	33	14	6	0.5	116
2018-09-11	37	优	13	24	15	5	0.5	73
2018-09-12	29	优	11	20	21	5	0.6	57
2018-09-13	47	优	19	35	20	5	0.5	93
2018-09-14	50	优	21	38	15	5	0.4	99
2018-09-15	31	优	16	31	11	5	0.3	53
2018-09-16	23	优	9	23	9	4	0.3	31
2018-09-17	22	优	9	22	13	4	0.4	20
2018-09-18	34	优	14	25	16	4	0.5	67
2018-09-19	36	优	15	30	12	5	0.4	71
2018-09-20	44	优	16	30	14	6	0.4	87
2018-09-21	55	良	23	38	16	4	0.6	105
2018-09-22	43	优	14	24	17	4	0.6	86
2018-09-23	38	优	14	24	19	4	0.6	76
2018-09-24	81	良	16	31	12	5	0.5	137
2018-09-25	61	良	11	32	12	5	0.4	113
2018-09-26	62	良	11	29	14	5	0.4	114
2018-09-27	50	优	13	31	12	5	0.3	99
2018-09-28	67	良	11	29	13	5	0.3	120
2018-09-29	73	良	12	31	11	5	0.3	127
2018-09-30	91	良	31	58	21	7	0.6	149
2018-10-01	79	良	27	57	22	7	0.6	134
2018-10-02	83	良	23	48	22	7	0.5	139
2018-10-03	88	良	26	49	19	7	0.5	145
2018-10-04	70	良	15	38	11	6	3	123
2018-10-05	69	良	16	38	12	5	0.4	122
2018-10-06	80	良	21	49	20	7	0.5	136
2018-10-07	86	良	33	56	21	7	0.6	143
2018-10-08	70	良	26	48	20	6	0.5	124
2018-10-09	62	良	22	53	24	7	0.5	114
2018-10-10	56	良	39	61	25	5	0.7	83
2018-10-11	51	良	11	28	20	6	0.5	101
2018-10-12	51	良	16	35	22	6	0.4	101
2018-10-13	49	优	20	39	26	6	0.4	98
2018-10-14	38	优	21	38	30	6	0.5	71
2018-10-15	37	优	17	31	29	6	0.5	48
2018-10-16	39	优	15	25	21	5	0.5	78
2018-10-17	57	良	19	35	25	5	0.5	108
2018-10-18	78	良	31	58	24	6	0.5	133
2018-10-19	60	良	15	36	22	6	0.4	111
2018-10-20	49	优	25	49	29	6	0.5	92
2018-10-21	49	优	29	49	30	6	0.5	69
2018-10-22	45	优	25	43	36	6	0.5	32
2018-10-23	38	优	20	34	23	5	0.6	76
2018-10-24	66	良	32	58	28	6	0.6	119
2018-10-25	65	良	39	80	31	9	0.7	110
2018-10-26	57	良	34	63	30	6	0.7	77
2018-10-27	63	良	25	75	34	10	0.6	103
2018-10-28	73	良	38	92	39	10	0.6	127
2018-10-29	68	良	40	86	41	9	0.7	121
2018-10-30	100	良	44	91	38	10	0.7	160
2018-10-31	64	良	32	64	24	8	0.6	116
2018-11-01	45	优	15	43	18	8	0.4	90
2018-11-02	39	优	22	39	29	6	0.4	61
2018-11-03	37	优	22	33	29	5	0.5	44
2018-11-04	37	优	22	34	22	6	0.4	73
2018-11-05	43	优	21	43	25	6	0.4	71
2018-11-06	45	优	16	33	15	5	0.3	89
2018-11-07	41	优	24	41	28	6	0.4	72
2018-11-08	36	优	19	36	27	5	0.7	25
2018-11-09	47	优	15	32	25	6	0.7	94
2018-11-10	57	良	36	63	35	7	0.7	80
2018-11-11	54	良	34	57	33	7	0.6	81
2018-11-12	34	优	17	31	27	5	0.6	43
2018-11-13	44	优	13	29	22	6	0.5	88
2018-11-14	51	良	24	52	36	6	0.6	73
2018-11-15	62	良	40	67	49	6	7	41
2018-11-16	34	优	21	34	27	5	0.5	52
2018-11-17	32	优	11	22	25	5	0.5	50
2018-11-18	40	优	14	27	32	5	0.5	34
2018-11-19	29	优	7	16	23	5	0.6	54
2018-11-20	53	良	34	55	40	6	0.8	42
2018-11-21	40	优	20	29	32	5	0.7	44
2018-11-22	42	优	15	35	19	6	0.4	83
2018-11-23	56	良	34	61	32	8	0.4	90
2018-11-24	55	良	29	59	34	7	0.4	86
2018-11-25	56	良	31	61	44	7	0.5	36
2018-11-26	38	优	21	35	30	5	0.4	45
2018-11-27	52	良	27	53	28	6	0.4	89
2018-11-28	70	良	51	77	42	7	0.6	97
2018-11-29	72	良	49	93	49	8	0.7	97
2018-11-30	75	良	50	99	43	7	0.7	93
2018-12-01	59	良	36	67	39	6	0.5	74
2018-12-02	65	良	37	79	37	8	0.6	62
2018-12-03	68	良	39	85	33	7	0.7	56
2018-12-04	37	优	19	37	24	5	0.7	43
2018-12-05	33	优	9	23	26	5	0.5	47
2018-12-06	30	优	11	25	24	5	0.4	46
2018-12-07	24	优	4	8	17	4	0.5	47
2018-12-08	28	优	7	12	22	4	0.6	37
2018-12-09	33	优	12	15	26	5	0.6	30
2018-12-10	43	优	20	15	34	5	0.7	18
2018-12-11	34	优	7	15	27	5	0.6	35
2018-12-12	68	良	49	69	25	7	0.9	51
2018-12-13	93	良	69	94	36	7	0.9	32
2018-12-14	98	良	73	106	49	9	0.9	24
2018-12-15	56	良	37	62	41	7	0.5	24
2018-12-16	37	优	16	33	29	5	0.6	42
2018-12-17	69	良	43	88	38	8	0.8	86
2018-12-18	78	良	47	105	55	12	0.8	79
2018-12-19	83	良	54	115	50	11	0.9	97
2018-12-20	74	良	54	93	57	7	0.9	22
2018-12-21	53	良	30	55	41	7	0.6	50
2018-12-22	62	良	34	73	47	8	0.6	66
2018-12-23	46	优	18	46	28	6	0.7	66
2018-12-24	56	良	28	61	24	7	0.6	79
2018-12-25	55	良	30	59	42	7	0.6	43
2018-12-26	39	优	21	34	31	5	0.5	47
2018-12-27	30	优	8	19	17	5	0.4	60
2018-12-28	52	良	31	53	19	7	0.6	60
2018-12-29	51	良	29	51	26	8	0.6	55
2018-12-30	56	良	39	62	28	7	0.7	54
2018-12-31	39	优	27	39	29	5	0.7	38
2019-01-01	55	良	39	52	27	5	0.7	37
2019-01-02	52	良	36	51	28	6	0.7	43
2019-01-03	63	良	45	69	35	7	0.9	31
2019-01-04	51	良	34	52	40	7	0.7	20
2019-01-05	48	优	9	16	38	5	0.9	18
2019-01-06	37	优	23	29	29	5	1	42
2019-01-07	48	优	25	40	38	6	1	24
2019-01-08	33	优	14	25	26	6	0.6	40
2019-01-09	53	良	35	55	29	7	0.9	57
2019-01-10	44	优	22	31	35	5	0.6	18
2019-01-11	48	优	13	27	38	4	0.6	11
2019-01-12	50	优	10	22	40	4	0.9	19
2019-01-13	52	良	33	53	23	5	0.9	49
2019-01-14	82	良	60	98	46	6	1.2	21
2019-01-15	51	良	30	51	34	4	0.9	65
2019-01-16	73	良	53	79	20	5	1	77
2019-01-17	82	良	60	94	34	6	0.9	83
2019-01-18	84	良	62	116	44	8	1	98
2019-01-19	76	良	50	101	47	8	0.7	81
2019-01-20	104	轻度污染	78	136	31	8	1	90
2019-01-21	60	良	37	69	35	7	0.6	68
2019-01-22	80	良	58	109	43	8	0.9	96
2019-01-23	100	良	75	128	47	8	1	93
2019-01-24	112	轻度污染	84	138	47	9	1	142
2019-01-25	112	轻度污染	84	134	48	8	0.7	115
2019-01-26	54	良	30	57	17	4	3	78
2019-01-27	49	优	26	49	22	4	0.5	82
2019-01-28	57	良	36	64	26	5	0.4	82
2019-01-29	84	良	62	102	28	6	0.6	103
2019-01-30	70	良	51	83	24	6	0.7	86
2019-01-31	39	优	19	39	15	3	0.6	77
2019-02-01	55	良	39	58	12	5	7	99
2019-02-02	97	良	72	103	30	5	1	53
2019-02-03	72	良	52	83	20	5	1	79
2019-02-04	79	良	58	95	11	5	0.9	98
2019-02-05	74	良	52	98	11	7	0.5	84
2019-02-06	54	良	38	53	11	3	0.6	59
2019-02-07	34	优	18	29	10	3	0.6	67
2019-02-08	35	优	9	24	5	3	0.3	70
2019-02-09	32	优	6	10	5	2	0.3	64
2019-02-10	32	优	11	12	8	3	0.5	64
2019-02-11	27	优	10	15	6	3	0.5	53
2019-02-12	43	优	30	36	20	4	0.6	47
2019-02-13	27	优	15	22	16	3	0.5	54
2019-02-14	38	优	14	20	14	3	0.6	75
2019-02-15	27	优	13	16	20	3	7	53
2019-02-16	33	优	6	12	13	2	0.6	65
2019-02-17	32	优	21	28	15	3	0.6	63
2019-02-18	34	优	19	23	27	3	0.6	50
2019-02-19	38	优	26	35	25	4	7	51
2019-02-20	32	优	15	23	25	3	0.9	28
2019-02-21	39	优	10	15	22	3	0.7	77
2019-02-22	33	优	10	17	15	3	0.7	66
2019-02-23	43	优	30	42	19	3	0.7	74
2019-02-24	82	良	60	77	32	5	0.8	52
2019-02-25	82	良	60	89	39	5	0.8	51
2019-02-26	66	良	45	70	32	6	0.7	119
2019-02-27	42	优	28	42	31	4	0.5	65
2019-02-28	37	优	24	37	26	4	0.5	54
2019-03-01	59	良	42	63	35	6	0.6	51
2019-03-02	50	优	35	49	33	4	0.7	68
2019-03-03	39	优	17	26	31	5	0.9	55
2019-03-04	65	良	36	58	28	5	0.8	118
2019-03-05	73	良	53	87	49	4	0.8	55
2019-03-06	38	优	20	32	23	4	0.6	75
2019-03-07	87	良	64	100	21	5	0.7	120
2019-03-08	50	优	25	47	19	5	0.4	99
2019-03-09	39	优	22	30	31	4	0.5	55
2019-03-10	70	良	31	50	19	5	0.6	123
2019-03-11	68	良	49	83	38	6	0.7	115
2019-03-12	89	良	55	102	42	8	0.8	146
2019-03-13	64	良	34	78	21	6	0.5	108
2019-03-14	48	优	14	37	16	4	0.4	95
2019-03-15	67	良	27	53	32	6	0.5	120
2019-03-16	100	良	44	84	33	9	0.6	159
2019-03-17	76	良	40	74	34	9	0.6	131
2019-03-18	56	良	24	38	18	4	0.4	107
2019-03-19	56	良	39	62	19	4	0.5	97
2019-03-20	48	优	30	44	21	4	0.6	96
2019-03-21	60	良	41	69	28	4	0.8	91
2019-03-22	41	优	10	24	15	3	0.5	81
2019-03-23	60	良	11	27	12	4	0.4	112
2019-03-24	90	良	41	77	24	6	0.6	148
2019-03-25	61	良	37	56	21	4	0.7	113
2019-03-26	70	良	33	56	24	6	0.7	123
2019-03-27	61	良	25	38	22	5	0.6	113
2019-03-28	50	优	21	36	21	4	0.5	99
2019-03-29	49	优	16	29	19	3	0.4	98
2019-03-30	87	良	36	67	20	4	0.6	144
2019-03-31	53	良	14	43	17	6	0.4	103
2019-04-01	76	良	19	53	20	6	0.4	131
2019-04-02	60	良	29	57	30	6	0.5	112
2019-04-03	43	优	21	30	24	3	0.5	85
2019-04-04	47	优	22	29	27	3	0.5	93
2019-04-05	67	良	23	32	18	4	0.5	120
2019-04-06	78	良	27	42	20	6	0.6	133
2019-04-07	104	轻度污染	35	71	34	6	0.7	164
2019-04-08	91	良	50	87	31	6	0.8	149
2019-04-09	54	良	31	48	10	3	0.5	104
2019-04-10	37	优	14	33	12	2	0.5	74
2019-04-11	38	优	16	24	18	3	0.4	76
2019-04-12	80	良	21	35	21	4	0.5	135
2019-04-13	46	优	27	40	27	5	0.5	92
2019-04-14	84	良	39	69	28	5	0.6	140
2019-04-15	84	良	16	37	16	4	0.4	140
2019-04-16	61	良	33	72	38	5	0.5	88
2019-04-17	87	良	41	78	30	5	0.6	144
2019-04-18	98	良	34	60	22	6	0.6	157
2019-04-19	58	良	40	66	28	5	0.7	90
2019-04-20	33	优	14	25	26	3	0.5	55
2019-04-21	42	优	23	42	32	4	0.5	38
2019-04-22	41	优	23	38	25	3	0.5	82
2019-04-23	75	良	28	43	21	4	0.6	129
2019-04-24	67	良	22	38	23	3	0.6	120
2019-04-25	43	优	29	36	34	3	0.7	64
2019-04-26	43	优	20	31	17	3	0.5	86
2019-04-27	72	良	9	24	13	4	0.4	126
2019-04-28	60	良	30	44	25	5	0.6	111
2019-04-29	62	良	29	41	16	4	0.6	114
2019-04-30	33	优	10	15	26	2	0.7	64
2019-05-01	84	良	32	45	18	4	0.7	140
2019-05-02	90	良	24	67	21	5	0.6	148
2019-05-03	84	良	21	71	26	5	0.4	140
2019-05-04	116	轻度污染	28	67	24	6	0.4	177
2019-05-05	95	良	39	72	25	6	0.5	153
2019-05-06	87	良	24	50	14	5	0.4	144
2019-05-07	80	良	9	32	13	4	3	136
2019-05-08	68	良	23	48	20	5	0.4	121
2019-05-09	114	轻度污染	31	59	22	5	0.4	175
2019-05-10	80	良	42	81	33	6	0.5	136
2019-05-11	114	轻度污染	36	72	28	6	0.5	175
2019-05-12	87	良	31	60	26	6	0.5	144
2019-05-13	47	优	32	47	28	4	0.5	90
2019-05-14	62	良	16	24	13	3	0.4	114
2019-05-15	41	优	17	29	23	3	0.5	81
2019-05-16	46	优	14	22	19	3	0.5	91
2019-05-17	48	优	19	32	16	3	0.5	96
2019-05-18	97	良	46	70	22	4	0.7	156
2019-05-19	70	良	36	52	18	4	0.7	123
2019-05-20	69	良	23	41	15	4	0.5	122
2019-05-21	107	轻度污染	15	65	20	7	3	167
2019-05-22	79	良	50	107	42	10	0.7	105
2019-05-23	129	轻度污染	42	84	27	7	0.7	191
[truncated: 1,561 more rows]
